# Supplementary material for: Metabolomics Unveiled the Accumulation Characteristics of Taste Compounds During the Development and Maturation of Litchi Fruit
Source: Foods. 2025 Jan 6;14(1):144. doi: 10.3390/foods14010144 (PMC11720449; doi:10.3390/foods14010144)
Supplement: Supplementary file 1 [file foods-14-00144-s001.zip › 3-attached tables.xlsx]

## Sheet: Table S1 
Table S1:Identification information of 238 taste metabolites in the pulp of 'XianJinFeng' litchi
Index	Compounds	Q1 (Da)	Q3 (Da)	Molecular Weight (Da)	Formula	Ionization model	Class	CAS	Level	S1-1	S1-2	S1-3	S2-1	S2-2	S2-3	S3-1	S3-2	S3-3	mix01	mix02	mix03	cpd_ID	kegg_map
Hmfn000531	L-Ascorbic acid (Vitamin C)	175.02	87.01	176.032	C6H8O6	[M-H]-	Organic acids	50-81-7	1	9649300	7024600	5516900	10893000	13211000	11720000	12705000	10062000	14501000	9335900	10611000	12004000	C00072	ko00053,ko00480,ko01100,ko01110,ko01240
pmf0096	Oxalic acid	88.99	70.9	89.995	C2H2O4	[M-H]-	Organic acids	144-62-7	3	10436	7250.9	7458.1	9471.6	14877	10104	80099	47518	25050	20992	20359	19510	C00209	ko00230,ko00630,ko01100
Lmgn000188	D-Lactic Acid	89.02	59.01	90.032	C3H6O3	[M-H]-	Organic acids	10326-41-7	3	63982	76373	80584	80339	106680	71515	108520	75099	81666	89789	73928	96384	C00256	ko00620,ko01100
Lmqp000873	Succinic anhydride	101.02	55.02	100.018	C4H4O3	[M+H]+	Organic acids	108-30-5	1	1313200	2001200	1352000	337100	317070	309210	543210	453770	244790	985850	847360	896510	C19524	--
mws4052	1-Aminocyclopropane-1-carboxylic acid	102.06	56.05	101.048	C4H7NO2	[M+H]+	Organic acids	22059-21-8	2	1708300	798670	1071900	2425300	1566100	2333100	1296500	1620700	1210800	1394700	1689700	1579800	C01234	ko00270,ko01100,ko01110
Lmgn000219	Succinic semialdehyde	101.02	55.02	102.032	C4H6O3	[M-H]-	Organic acids	692-29-5	3	63858	77579	78322	74077	109610	91706	110610	90711	55420	94702	97634	87420	C00232	ko00250,ko00350,ko00650,ko00750,ko00760,ko01100,ko01200
pme3011	γ-Aminobutyric acid	104.07	68.8	103.063	C4H9NO2	[M+H]+	Organic acids	56-12-2	3	7347800	10584000	8943800	7801100	11002000	8014500	16684000	13245000	8721000	11579000	11275000	13108000	C00334	ko00250,ko00330,ko00410,ko00650,ko00760,ko01100
mws0576	3-Hydroxybutyric acid	103.04	59.1	104.047	C4H8O3	[M-H]-	Organic acids	300-85-6	3	9	9	9	97475	62000	84365	439570	355760	383700	84038	90032	85724	C01089	ko00650,ko01100
mws0574	2-Hydroxyisobutyric acid*	103.04	57.03	104.047	C4H8O3	[M-H]-	Organic acids	594-61-6	3	25697	9	9	60286	45431	67445	9	33743	50641	46876	51248	41865	C21297	--
mws0206	2-Hydroxybutyric Acid*	103.04	57.03	104.047	C4H8O3	[M-H]-	Organic acids	3347-90-8	3	28938	14780	24821	63080	46918	70309	59480	38513	49236	44705	45258	52129	C05984	ko00640
pme1975	Malonic acid	103	59	104.06	C3H4O4	[M-H]-	Organic acids	141-82-2	3	9	9	9	158420	188370	306090	404060	408010	302350	65456	96524	69895	C00383	ko00061,ko00240,ko00410,ko01100,ko01212
mws0177	2-Furoic acid	111.01	67	112.016	C5H4O3	[M-H]-	Organic acids	88-14-2	3	38963	43677	58486	9	9	9	9	9	9	45979	24461	26516	C01546	ko01100
mws0376	Fumaric acid	115	71	116.011	C4H4O4	[M-H]-	Organic acids	110-17-8	1	9	9	9	1282100	1405100	1414300	1642900	1667800	1363800	312560	444890	404170	C00122	ko00020,ko00190,ko00220,ko00250,ko00350,ko00360,ko00620,ko00650,ko00760,ko01100,ko01110,ko01200
pme0120	5-Aminovaleric acid	118.09	101	117.079	C5H11NO2	[M+H]+	Organic acids	660-88-8	1	361220	593320	637520	66087	77298	45845	138290	81168	65261	289090	279580	305520	C00431	ko00310,ko00330,ko00470,ko01100
pme1730	D-Erythronolactone	117	59	118.027	C4H6O4	[M-H]-	Organic acids	15667-21-7	3	23827	14135	31397	27335	34160	24400	12113	16372	13513	18684	23356	15706	--	--
mws0470	Methylmalonic acid	117.02	73	118.027	C4H6O4	[M-H]-	Organic acids	516-05-2	2	2895300	5014900	3076500	1323100	1140300	988430	1991900	1616600	1114200	2667700	2461300	2788100	C02170	ko00240,ko00280,ko00640,ko01100
mws0192	Succinic acid	117.02	73	118.027	C4H6O4	[M-H]-	Organic acids	110-15-6	1	2861800	4684800	3574000	1344100	1223300	1074400	2076100	1463300	1063700	2682500	2585700	2695800	C00042	ko00020,ko00190,ko00250,ko00310,ko00350,ko00360,ko00620,ko00630,ko00640,ko00650,ko00760,ko00920,ko01100,ko01110,ko01200
mws0640	2-Hydroxy-2-methylbutyric acid	117.06	71	118.063	C5H10O3	[M-H]-	Organic acids	3739-30-8	2	9	9	9	11246	11442	7940.6	8287.5	6224.3	9578.8	11262	11646	6457.7	--	--
mws0147	β-Hydroxyisovaleric acid	117.06	59	118.063	C5H10O3	[M-H]-	Organic acids	625-08-1	1	316490	177590	263550	984610	2854900	2797700	6252200	3558500	6834400	1807500	1868100	1754000	C20827	ko00280,ko01100
pme3096	Aminomalonic acid	118	74	119.022	C3H5NO4	[M-H]-	Organic acids	1068-84-4	3	4321400	7633500	4889000	2229400	1687900	1639100	3453300	2615600	1495600	4352800	4162800	4344400	C00872	--
pme1216	2-Picolinic acid	122.03	78	123.032	C6H5NO2	[M-H]-	Organic acids	98-98-6	3	15471	26155	8749.9	101520	175110	140820	126320	308200	256150	73684	57200	79034	C10164	ko00380,ko01100
mws0236	2-Aminoethanesulfonic acid	124.01	80	125.015	C2H7NO3S	[M-H]-	Organic acids	107-35-7	3	5793.6	7871.6	6241.4	4489.5	7026.4	3690.8	9472.5	12038	5398.6	4937.8	8643.8	5814.5	C00245	ko00430,ko00920,ko01100,ko02010
MWS0811	L-Pipecolic Acid	130.09	84.08	129.079	C6H11NO2	[M+H]+	Organic acids	3105-95-1	1	4529500	7980100	4634800	1463400	541910	1332400	1712200	1125600	1219200	4766400	5311600	5403700	C00408	ko00310,ko00960,ko01100,ko01110
Zmgn000217	Methylenesuccinic acid	129.02	85.03	130.027	C5H6O4	[M-H]-	Organic acids	97-65-4	3	65544	60482	50470	145010	135690	98327	132750	80801	87529	41785	82772	57204	C00490	ko00660,ko01100
Zmpn000638	3-Guanidinopropionic acid	130.05	88.04	131.069	C4H9N3O2	[M-H]-	Organic acids	353-09-3	3	9	8360.9	9	46093	8228	67087	113310	81826	51390	33962	40633	40262	C03065	--
pme0274	6-Aminocaproic acid	132.1	69	131.095	C6H13NO2	[M+H]+	Organic acids	60-32-2	2	9	25309	17075	209830	563090	278450	401550	429170	456040	103430	98225	124760	C02378	ko01100
pme3034	Ethylmalonic acid	131.03	69.03	132.042	C5H8O4	[M-H]-	Organic acids	601-75-2	3	30885	46401	25201	98757	179620	150430	214830	170240	194870	74093	86718	80186	--	--
Lmbn001288	2-Hydroxy-2-methyl-3-oxobutanoic acid	131.03	87.04	132.042	C5H8O4	[M-H]-	Organic acids	71698-08-3	1	2008900	1843400	1758500	1174100	930290	1303600	582480	691420	781820	655460	690620	735820	C06010	ko00290,ko00650,ko00660,ko00770,ko01100,ko01110,ko01210,ko01230
Lmmn002164	Monomethyl succinate	131.03	87.05	132.042	C5H8O4	[M-H]-	Organic acids	3878-55-5	1	1985600	1814100	1766800	1255600	918270	1408900	668970	751340	826660	731000	729320	767980	--	--
Lmmn000806	Dimethylmalonic acid	131.03	87.05	132.042	C5H8O4	[M-H]-	Organic acids	595-46-0	1	1924300	1750400	1749200	1234600	934730	1325700	679010	741180	809230	717030	692320	740720	--	--
mws0473	2-Methylsuccinic acid	131.03	87.05	132.042	C5H8O4	[M-H]-	Organic acids	498-21-5	1	19608000	17624000	17169000	12447000	9492400	13455000	6370300	7196600	8099900	7025900	7171300	7416500	--	--
pme0243	Glutaric acid	131.03	87.05	132.042	C5H8O4	[M-H]-	Organic acids	110-94-1	3	1142000	1267600	696530	3488800	5526200	4276400	6917600	6173300	6747000	2428000	2510600	2455700	C00489	ko00071,ko00310,ko01100
Lmgn000160	3-Ureidopropionic Acid	131.05	70.03	132.053	C4H8N2O3	[M-H]-	Organic acids	462-88-4	3	23293	27772	21474	62394	103000	89340	95465	85774	131590	64690	59672	47668	C02642	ko00240,ko00410,ko00770,ko01100
mws0341	2-Hydroxyisocaproic acid	131.07	85	132.079	C6H12O3	[M-H]-	Organic acids	20312-37-2	3	59307	147980	85366	132080	335760	69500	102850	121750	75464	51607	69494	69649	C03264	--
MWS1882	Iminodiacetic acid	132.03	88.04	133.038	C4H7NO4	[M-H]-	Organic acids	142-73-4	3	948060	1240100	1390700	1747900	2062500	1687100	1619000	1421400	1820900	1241100	1209600	1192000	C19911	--
mws0275	L-Malic acid	133.01	71.01	134.022	C4H6O5	[M-H]-	Organic acids	97-67-6	1	12833000	11703000	12029000	9	9	9	9	9	9	11579000	11671000	12701000	C00149	ko00020,ko00620,ko00630,ko00710,ko01100,ko01110,ko01200
mws0336	Urocanic acid	137.04	93.05	138.043	C6H6N2O2	[M-H]-	Organic acids	104-98-3	3	195860	178700	117980	39884	56157	65790	37085	49399	101230	162430	163790	169940	C00785	ko00340,ko01100
pme3207	Muconic acid	141.02	59	142.027	C6H6O4	[M-H]-	Organic acids	1119-72-8	3	223150	145530	321760	722870	966020	456250	614880	1058200	470950	301270	294120	272090	C02480	ko01100
Rfmb320	1-Methylpiperidine-2-carboxylic acid	144.1	84.08	143.095	C7H13NO2	[M+H]+	Organic acids	7730-87-2	3	217180	204860	256380	193680	127590	188010	87630	96141	151300	154300	115320	130100	--	--
mws0340	2,3-Dimethylsuccinic acid	143.03	111	144.042	C6H8O4	[M-H]-	Organic acids	13545-04-5	3	63773	60711	59273	4463.6	2572.3	6871.9	8564.4	3336.1	5229	32024	29470	35335	--	--
mws0851	Valproic Acid	143.11	143.11	144.115	C8H16O2	[M-H]-	Organic acids	99-66-1	3	647590	622040	580850	609740	612400	643840	723940	574260	671230	602270	576700	596520	C07185	--
pme0295	4-Acetamidobutyric acid	146.08	86	145.074	C6H11NO3	[M+H]+	Organic acids	3025-96-5	2	9	85656	61276	113290	92725	205630	949680	583610	245770	340950	307250	361140	C02946	ko00330,ko01100
mws0567	4-Guanidinobutyric acid	146.09	87	145.085	C5H11N3O2	[M+H]+	Organic acids	463-00-3	2	7458300	5223700	5757500	9509200	12923000	4200900	7844600	8370900	7675800	6105800	5088800	5967500	C01035	ko00330,ko01100
pme2380	α-Ketoglutaric acid	145.01	101	146.022	C5H6O5	[M-H]-	Organic acids	328-50-7	3	7572900	12752000	9181900	291770	150370	164260	57627	63539	56858	6751400	6506400	7062200	C00026	ko00020,ko00040,ko00053,ko00220,ko00250,ko00300,ko00310,ko00340,ko00430,ko00470,ko00630,ko00650,ko00660,ko01100,ko01110,ko01200,ko01210,ko01230,ko01240
Lmbn001609	2-Acetyl-2-Hydroxybutanoic Acid	145.05	83.05	146.058	C6H10O4	[M-H]-	Organic acids	-	3	94630	23651	75964	45842	73912	39024	38746	39572	26205	34104	26920	38505	C06006	ko00290,ko01100,ko01110,ko01210,ko01230
Wmzn000227	2,2-Dimethylsuccinic acid	145.06	109.04	146.058	C6H10O4	[M-H]-	Organic acids	597-43-3	3	22926	81820	32905	53416	37612	94958	44830	101430	191010	50350	66675	52788	--	--
mws0208	Adipic Acid	145.05	101	146.058	C6H10O4	[M-H]-	Organic acids	124-04-9	3	3470400	1225700	2937800	1718700	2922700	2151700	1927600	1623900	1163700	1360100	1434100	1397300	C06104	ko01100
mws0924	2-Methylglutaric acid	145.05	101	146.058	C6H10O4	[M-H]-	Organic acids	617-62-9	3	2903600	1016900	2164500	1380200	2499600	1688300	1465400	1075100	880530	912770	1010000	1056300	--	--
MWS3036	3-Hydroxyglutaric acid	147.03	85.03	148.037	C5H8O5	[M-H]-	Organic acids	638-18-6	2	4091200	6934000	5594100	371980	254870	266270	80383	187620	142850	2908100	2898800	2576800	--	--
pmb2826	L-Citramalic acid	147.03	87.1	148.037	C5H8O5	[M-H]-	Organic acids	6236-09-5	2	9	9	9	745490	1095700	938600	727460	1005500	665210	133550	171330	99572	C02614	ko00660,ko01100
pme3154	Mevalonic acid	147.07	59.01	148.074	C6H12O4	[M-H]-	Organic acids	150-97-0	2	1580800	2360200	2184400	129810	77557	47658	51291	45013	33791	1008200	1011800	1084200	C00418	ko00900,ko01100,ko01110
mws0262	L-Tartaric acid	149.01	87	150.016	C4H6O6	[M-H]-	Organic acids	87-69-4	3	210600	351810	308840	9	9	9	9	9	9	149770	147490	141680	C00898	ko00630,ko01100
pmf0420	Benzyl acetate	149.06	74.9	150.068	C9H10O2	[M-H]-	Organic acids	140-11-4	3	107350	120320	121870	712250	735190	721240	746960	811710	706440	85158	102000	72676	C15513	--
pmb3099	Diethyl phosphate	153.03	125	154.039	C4H11O4P	[M-H]-	Organic acids	598-02-7	3	13667	12007	26116	25882	11103	8103.4	25826	16481	10994	9193.9	10754	10744	C06608	--
Lmbn001467	5-Acetamidopentanoic Acid	158.08	116.07	159.09	C7H13NO3	[M-H]-	Organic acids	1072-10-2	3	68965	74151	86283	69480	116920	85473	213960	273970	862100	102400	101250	130250	C03087	ko00310,ko01100
pme2761	4-Hydroxy-2-oxoglutaric acid	161	73	162.016	C5H6O6	[M-H]-	Organic acids	1187-99-1	3	94247	67745	87676	9	9	9	9	9	9	105350	90672	93203	C01127	ko00630,ko01100
mws2125	Phosphoenolpyruvate	166.98	78.7	167.982	C3H5O6P	[M-H]-	Organic acids	138-08-9	3	415940	278380	399420	282750	291450	290520	237720	211760	208470	752670	732610	738690	C00074	ko00010,ko00020,ko00400,ko00440,ko00620,ko00710,ko00996,ko00999,ko01100,ko01110,ko01200,ko01230,ko01240
pme3186	DL-Glyceraldehyde-3-phosphate	169	79	169.998	C3H7O6P	[M-H]-	Organic acids	591-59-3	3	165540	132370	197860	824040	586760	638470	783860	617570	1001000	624050	545140	421890	C00661	--
mws0154	Shikimic acid	173.05	93	174.053	C7H10O5	[M-H]-	Organic acids	138-59-0	2	6252700	5416800	3340100	1602800	890400	1724200	864500	1124000	3033900	5065000	5387200	5837700	C00493	ko00400,ko00996,ko00999,ko01100,ko01110,ko01230,ko01240
mws0242	Suberic Acid	173.08	111	174.089	C8H14O4	[M-H]-	Organic acids	505-48-6	3	28136	20972	19339	39650	26573	31096	37350	28388	33049	20018	11040	9621.5	C08278	--
pmb3101	2-Isopropylmalic Acid	175.06	115	176.068	C7H12O5	[M-H]-	Organic acids	49601-06-1	3	28322	23426	22558	9	9	9	9	8289.1	4177.2	21427	30017	28540	C02504	ko00290,ko00620,ko01100,ko01110,ko01210,ko01230
mws0237	Azelaic acid	187.1	125	188.105	C9H16O4	[M-H]-	Organic acids	123-99-9	1	1226600	1207000	1214500	1298300	1493700	1383600	1433900	1340600	1389400	1139100	1196100	1227400	C08261	--
pme0278	2,6-Diaminooimelic acid	191.1	128	190.095	C7H14N2O4	[M+H]+	Organic acids	583-93-7	3	139310	243660	143140	808630	939980	1102600	3050500	2273000	5539900	1167400	1188300	1431400	C00666	ko00300,ko00470,ko01100,ko01110,ko01230
Zmyn000453	Isocitric Acid	191.02	111.01	192.027	C6H8O7	[M-H]-	Organic acids	320-77-4	1	38455000	33035000	37686000	9447700	11865000	9831800	6017200	3895400	5974400	21949000	24103000	24208000	C00311	ko00020,ko00630,ko01100,ko01110,ko01200,ko01210,ko01230,ko01240
mws0281	Citric Acid	191.02	111.01	192.027	C6H8O7	[M-H]-	Organic acids	77-92-9	1	15446000	11572000	12405000	12078000	19549000	15324000	11627000	7996100	11193000	14239000	13944000	14516000	C00158	ko00020,ko00250,ko00630,ko01100,ko01110,ko01200,ko01210,ko01230,ko01240
mws0277	Quinic Acid	191.06	85	192.063	C7H12O6	[M-H]-	Organic acids	77-95-2	2	1919500	1832700	1998300	400770	597170	449430	302080	188740	296560	1144600	1314000	1294500	C00296	ko00400,ko01100
pme1654	Jasmonic acid	209.12	59.02	210.126	C12H18O3	[M-H]-	Organic acids	77026-92-7	3	58560	64291	32847	9	9	9	9	9	13036	13237	17934	18083	C08491	ko00592,ko01100,ko01110,ko04075
pme0220	Methyl jasmonate	225.15	151.11	224.141	C13H20O3	[M+H]+	Organic acids	1211-29-6	3	4999.6	5941.6	6272	5866.4	6851.8	7574.2	6629.6	6647.1	7279.8	4854.9	5257	2244.7	C11512	ko00592,ko01110
Lmtn004049	Abscisic acid	263.13	204.12	264.136	C15H20O4	[M-H]-	Organic acids	21293-29-8	1	4975000	2748900	5440800	3180600	7244800	2320900	2030500	1548500	1943000	2877600	2776900	2819500	C06082	ko00906,ko01100,ko01110,ko04075
MWSslk154	Triethyl citrate	277.13	115.04	276.121	C12H20O7	[M+H]+	Organic acids	77-93-0	3	17278	16992	18001	17012	22323	19130	16365	17368	19949	14393	20002	20489	--	--
pmb2657	Argininosuccinic acid	289.1	97.1	290.123	C10H18N4O6	[M-H]-	Organic acids	2387-71-5	3	44409	19600	32701	39689	54001	40819	259380	49510	39369	39293	38850	42827	C03406	ko00220,ko00250,ko01100,ko01110,ko01230
MWS0155	Adenylocuccinic Acid	462.07	96.97	463.074	C14H18N5O11P	[M-H]-	Organic acids	19046-78-7	1	9	9	11659	35242	58339	24297	106980	33901	35998	54858	60335	57894	C03794	ko00230,ko00250,ko01100,ko01232,ko01240
pma0134	D-Threose	121.04	93.06	120.042	C4H8O4	[M+H]+	Saccharides and Alcohols	95-43-2	3	22765	9	20311	9	9	9	9	9	9	28403	22809	14953	C06463	--
pme2134	D-Threitol	121	59	122.058	C4H10O4	[M-H]-	Saccharides and Alcohols	2418-52-2	3	9410.2	12119	13803	517140	616590	595180	647300	595530	770400	92695	115790	63227	C16884	--
mws0889	D-Threonic Acid	135.03	75.01	136.037	C4H8O5	[M-H]-	Saccharides and Alcohols	3909-12-4	1	675810	1225900	871030	2280100	2417600	2597600	3085700	3689800	2668900	1187200	1550300	1388000	C21649	--
ML10171848	D-Arabinono-1,4-lactone	147.03	85.03	148.037	C5H8O5	[M-H]-	Saccharides and Alcohols	2782-09-4	1	3844200	6732700	6183800	417080	280800	283080	151490	216160	154350	2810300	2785000	2849200	C00652	ko00053,ko01100
mws1499	D-Arabinose	149.05	59.01	150.053	C5H10O5	[M-H]-	Saccharides and Alcohols	10323-20-3	3	577500	612280	643850	705110	698130	693690	679310	707260	555160	748490	726050	728200	C00216	ko00040,ko00053,ko00520,ko01100,ko01250
MWSmce682	DL-Xylose	149.05	59.01	150.053	C5H10O5	[M-H]-	Saccharides and Alcohols	25990-60-7	3	574690	687070	695800	678300	700360	706400	777910	563470	618020	697000	750720	684370	--	--
Zmgn000173	D-Ribose	149.05	75.01	150.053	C5H10O5	[M-H]-	Saccharides and Alcohols	50-69-1	3	9	9	9	15241	40742	29676	80336	73101	61171	10935	13141	12871	C00121	ko00030,ko01100,ko02010
mws0213	Ribitol	151.06	71	152.068	C5H12O5	[M-H]-	Saccharides and Alcohols	488-81-3	3	26633	20056	21921	14237	9743.3	18006	17706	13127	3612.5	9710.7	11986	8223.6	C00474	ko00040,ko00740,ko01100
mws0437	D-Arabitol	151.06	71	152.068	C5H12O5	[M-H]-	Saccharides and Alcohols	488-82-4	3	11143	13402	14254	4113.3	7106.2	7585.6	7836.4	9	9	5213	4838.7	8416.8	C01904	ko00040,ko01100
pme0513	Xylitol	151.06	59	152.068	C5H12O5	[M-H]-	Saccharides and Alcohols	87-99-0	3	12514	10226	14739	6141.4	10901	9641.2	8353.8	8677.4	4870.8	8860.5	6022	6095.1	C00379	ko00040,ko01100,ko02010
mws0438	L-Arabitol	151.06	59	152.068	C5H12O5	[M-H]-	Saccharides and Alcohols	7643-75-6	3	14510	20525	13506	9759.3	8857.7	8166.8	13496	8393.4	7943.7	14598	7418.2	9324.6	C00532	ko00040,ko01100
pmf0174	1-Decanol	157.16	157.2	158.167	C10H22O	[M-H]-	Saccharides and Alcohols	112-30-1	3	4449100	4417400	4457800	4707200	4539400	4556400	4652800	4746800	4728700	4688900	4588900	4559000	C01633	--
MWS0559	1,6-anhydro-β-D-glucose	161.05	71.01	162.053	C6H10O5	[M-H]-	Saccharides and Alcohols	498-07-7	2	1145400	1056800	1005600	1067700	1294200	1219500	1332300	1274500	915050	1293300	1378300	1158800	--	--
mws0854	Rhamnose	163	59.01	164.068	C6H12O5	[M-H]-	Saccharides and Alcohols	3615-41-6	3	15817	15739	30017	23824	19100	16971	23536	18584	45089	24600	25540	25692	C00507	ko00051,ko01100
pme2435	L-Fucose	163	59	164.068	C6H12O5	[M-H]-	Saccharides and Alcohols	2438-80-4	3	12436	28080	23296	17084	31467	16538	9	23970	23736	22718	21802	42054	C01019	ko00051,ko00520,ko01100,ko01250
pme2529	1,5-Anhydro-D-glucitol	163.2	101	164.068	C6H12O5	[M-H]-	Saccharides and Alcohols	154-58-5	3	14189	39242	4689.8	19457	22748	13163	4967.4	9336.1	14208	11023	8353.8	16916	C07326	--
mws0344	D-Xylonic acid	165.04	75	166.048	C5H10O6	[M-H]-	Saccharides and Alcohols	526-91-0	3	1530100	1224700	972240	5104100	6698500	6515200	9541500	8147500	10632000	2407400	2828800	2873700	C00502	ko00040,ko01100
MWSmce165	L-Fucitol	165.08	59.02	166.084	C6H14O5	[M-H]-	Saccharides and Alcohols	13074-06-1	3	333290	274800	242630	807530	974540	826460	1514600	1213800	1350700	391100	392610	404170	--	--
Zmzn000078	Dihydroxyacetone phosphate	168.99	78.96	169.998	C3H7O6P	[M-H]-	Saccharides and Alcohols	57-04-5	3	1182400	718780	956510	758120	660310	696620	930590	589870	451930	1000100	1035200	1107600	C00111	ko00010,ko00040,ko00051,ko00052,ko00561,ko00562,ko00564,ko00640,ko00710,ko00760,ko01100,ko01110,ko01200,ko01230
mws4175	D-Glucurono-6,3-lactone	175.02	85.03	176.032	C6H8O6	[M-H]-	Saccharides and Alcohols	32449-92-6	2	65969	34862	33584	214900	247310	139930	377290	490760	235420	66218	103630	91094	C02670	ko00053,ko01100
pme1021	D-Glucono-1,5-lactone	177.14	99	178.048	C6H10O6	[M-H]-	Saccharides and Alcohols	90-80-2	3	136200	155660	152960	134270	141290	198940	175310	76252	57943	101350	121530	116680	C00198	ko00030,ko01100,ko01110,ko01200
pme2253	L-Gulono-1,4-Lactone	177.04	59	178.048	C6H10O6	[M-H]-	Saccharides and Alcohols	1128-23-0	3	33071	41387	40164	30568	37669	31094	57390	35794	29307	44275	37986	38780	C01040	ko00053,ko01100,ko01240
mws4170	D-Glucose	179.06	59.01	180.063	C6H12O6	[M-H]-	Saccharides and Alcohols	50-99-7	1	690090	998020	871400	984680	818950	800580	972900	708230	392030	960070	973180	1076700	C00031	ko00010,ko00030,ko00052,ko00500,ko00520,ko00524,ko00901,ko01100,ko01110,ko02010
Hmln000297	Inositol	179.05	59.01	180.063	C6H12O6	[M-H]-	Saccharides and Alcohols	87-89-8	1	744420	775160	613130	685450	561330	644480	896870	543230	568040	947390	926490	734380	C00137	ko00052,ko00053,ko00562,ko01100,ko01110,ko01250,ko02010,ko04070
pmf0138	D-Mannose	179.06	59	180.063	C6H12O6	[M-H]-	Saccharides and Alcohols	3458-28-4	3	509630	713630	710020	829680	661450	782670	1120700	536290	662310	1174800	966050	1104800	C00159	ko00051,ko00052,ko00520,ko01100,ko01250,ko02010
MWSmce576	L-Glucose	179.06	59.01	180.063	C6H12O6	[M-H]-	Saccharides and Alcohols	921-60-8	1	458180	697360	768690	712820	893720	925300	816810	704300	614880	1002100	934450	894220	--	--
pmf0139	D-Galactose	179.06	59	180.063	C6H12O6	[M-H]-	Saccharides and Alcohols	59-23-4	3	896610	926190	796910	615070	871170	1027800	923960	839700	735510	1055000	974230	943050	C00124	ko00052,ko01100
mws1164	D-Fructose	179.06	59.01	180.063	C6H12O6	[M-H]-	Saccharides and Alcohols	57-48-7	1	775130	890640	999520	468340	912830	758570	715260	587270	466260	993890	831400	982770	C05003	--
pme2237	Dulcitol	181.07	101	182.079	C6H14O6	[M-H]-	Saccharides and Alcohols	608-66-2	3	38512	43871	60630	122530	172600	100800	577490	207780	123400	174470	193040	155200	C01697	ko00052,ko01100
MWSslk235	Allitol	181.07	59.01	182.079	C6H14O6	[M-H]-	Saccharides and Alcohols	488-44-8	3	400020	345240	395230	484860	577060	555890	951790	635200	489400	578030	631950	592640	--	--
mws1155	D-Mannitol	181.07	101.02	182.079	C6H14O6	[M-H]-	Saccharides and Alcohols	69-65-8	3	11268	13318	6757.8	18432	26811	30042	161020	50220	30906	54106	34991	48081	C00392	ko00051,ko01100,ko02010
mws0214	D-Sorbitol	181.07	71	182.079	C6H14O6	[M-H]-	Saccharides and Alcohols	50-70-4	3	146330	161780	161010	206060	281370	204430	471590	234180	202670	253820	270520	287770	C00794	ko00051,ko00052,ko01100,ko02010
Zmgn000447	3-Phospho-D-glyceric acid	184.98	78.96	185.993	C3H7O7P	[M-H]-	Saccharides and Alcohols	820-11-1	3	168570	125780	161080	999260	1569600	1246200	1183400	1675100	2496600	340710	348000	339630	C00197	ko00010,ko00030,ko00260,ko00270,ko00561,ko00630,ko00710,ko01100,ko01110,ko01200,ko01230,ko01240
mws1189	D-Galacturonic acid	193.04	72.8	194.033	C6H10O7	[M-H]-	Saccharides and Alcohols	685-73-4	3	158710	163910	127900	131820	249710	281840	314370	414960	298350	104430	171980	178280	C00333	ko00040,ko00053,ko00520,ko01100,ko01240,ko01250,ko02010
pme3705	D-Glucoronic acid	193.04	73	194.043	C6H10O7	[M-H]-	Saccharides and Alcohols	6556-12-3	2	213280	204300	183580	171050	359010	341250	327580	516170	325040	206340	221180	166050	C00191	ko00040,ko00053,ko00520,ko00562,ko01100,ko01240,ko01250
MWSmce148	L-Quebrachitol	193.08	161.05	194.079	C7H14O6	[M-H]-	Saccharides and Alcohols	642-38-6	3	54868	58270	99416	8275.6	32435	13798	9	9	9	28619	31224	24176	--	--
mws2104	D-Pinitol	193.07	99.01	194.079	C7H14O6	[M-H]-	Saccharides and Alcohols	10284-63-6	3	27538	10718	26283	9	12569	9	9	9	9	16635	9532.3	11363	C03844	--
pme0534	Gluconic acid	195.05	74.9	196.058	C6H12O7	[M-H]-	Saccharides and Alcohols	526-95-4	3	402870	334930	327620	734370	1036700	898420	1184100	876540	1274100	595990	702260	643620	C00257	ko00030,ko01100,ko01110,ko01200
Zmzn000079	D-Erythrose-4-phosphate	199	78.96	200.009	C4H9O7P	[M-H]-	Saccharides and Alcohols	585-18-2	3	171870	71823	111540	145910	154850	149880	238570	112700	143360	125950	133840	131240	C00279	ko00030,ko00400,ko00710,ko00750,ko01100,ko01110,ko01200,ko01230,ko01240
pme1261	D-Panthenol	206.14	76	205.131	C9H19NO4	[M+H]+	Saccharides and Alcohols	81-13-0	3	94759	83223	143960	48964	98232	140980	143710	66001	82939	48376	50888	47830	C05944	ko00770
Lmsn000954	Dambonitol	207.09	59.01	208.095	C8H16O6	[M-H]-	Saccharides and Alcohols	523-94-4	3	9	9	9	21248	9	9	9	9	3411.2	114980	110780	114250	--	--
Zmyn000108	D-Saccharic acid	209.03	85.03	210.038	C6H10O8	[M-H]-	Saccharides and Alcohols	87-73-0	2	166430	96185	114280	389420	731920	712610	1019600	732810	793240	190030	197930	225720	C00818	ko00053,ko01100
Zmpn000199	D-Galactaric acid	209.03	85.03	210.038	C6H10O8	[M-H]-	Saccharides and Alcohols	526-99-8	2	173030	101480	116240	523090	724050	659020	938600	704830	706550	247410	243810	248640	C00879	ko00053,ko01100
Hmcn000192	Sedoheptulose	209.07	59.01	210.073	C7H14O7	[M-H]-	Saccharides and Alcohols	3019-74-7	2	69878	57556	54978	201060	253130	307640	405950	247370	275040	100880	135500	97120	C02076	ko00710,ko01100
pme2755	N-Acetyl-D-glucosamine	222	144	221.09	C8H15NO6	[M+H]+	Saccharides and Alcohols	7512-17-6	3	248530	253790	246380	192990	173590	210760	160600	171620	194160	213330	224650	233500	C00140	ko00520,ko01100,ko01250,ko02010
mws2608	N-Acetyl-D-galactosamine	222.1	84.05	221.09	C8H15NO6	[M+H]+	Saccharides and Alcohols	1811-31-0	2	123250	104980	151330	100820	113760	123710	482800	304310	137250	179980	217310	232770	C01132	ko00052,ko00520,ko01100,ko01250
mws4174	N-Acetyl-D-mannosamine	222.1	138	221.09	C8H15NO6	[M+H]+	Saccharides and Alcohols	7772-94-3	3	89842	71045	82911	54922	39335	140300	972460	465460	220860	297570	297210	286670	C00645	ko00520,ko01100,ko01250
Zmyn000110	D-Glucosamine 1-phosphate	258.04	78.96	259.046	C6H14NO8P	[M-H]-	Saccharides and Alcohols	2152-75-2	3	350630	195500	222900	344130	463790	434260	379940	342440	360280	269410	279540	305080	C06156	ko00520,ko01100,ko01250
MWS2442	D-Fructose 6-Phosphate	259.02	96.97	260.03	C6H13O9P	[M-H]-	Saccharides and Alcohols	643-13-0	1	8268500	5381600	5279400	9139000	10845000	10243000	9546400	7742200	6759300	7720500	7783100	8157000	C00085	ko00052,ko00500,ko00710,ko01100,ko01110,ko01200
mws1090	Glucose-1-phosphate	259.02	97	260.03	C6H13O9P	[M-H]-	Saccharides and Alcohols	59-56-3	1	10858000	6655200	7496400	12210000	14216000	14116000	14152000	11479000	9809200	11092000	12362000	11438000	C00103	ko00010,ko00040,ko00052,ko00500,ko00520,ko00523,ko00561,ko01100,ko01110,ko01240,ko01250
mws0866	D-Glucose 6-phosphate	259.02	97	260.03	C6H13O9P	[M-H]-	Saccharides and Alcohols	56-73-5	1	11738000	7333000	7453300	13696000	16528000	15286000	13744000	12348000	9674400	12084000	12740000	12412000	C00092	ko00500,ko00524,ko00562,ko01100,ko01110
Zmpn000095	Sorbitol-6-phosphate	261.04	78.96	262.045	C6H15O9P	[M-H]-	Saccharides and Alcohols	20479-58-7	3	65409	44151	49713	89266	121880	101530	115050	86855	70943	66826	82764	84381	C01096	ko00051,ko01100
pmb3081	Glucarate O-Phosphoric acid	289	97	290.004	C6H11PO11	[M-H]-	Saccharides and Alcohols	-	3	7999600	7096600	9273800	2618900	2423300	1588500	906830	945450	1719600	4958600	4778500	4285000	--	--
pme3163	D-Sedoheptuiose 7-phosphate	289	97	290.04	C7H15O10P	[M-H]-	Saccharides and Alcohols	2646-35-7	3	4498200	4032700	5175500	1574400	2602400	1762200	2531000	1394000	2995900	2838000	3487300	3097400	--	--
pmb3079	N-Acetyl-D-glucosamine-1-phosphate	300.05	96.9	301.056	C8H16NO9P	[M-H]-	Saccharides and Alcohols	6866-69-9	3	23663	19637	30072	196850	288030	280630	318520	247020	282330	21610	25292	12675	C04256	--
Lmqn000351	Rutinose	325.11	59.01	326.121	C12H22O10	[M-H]-	Saccharides and Alcohols	90-74-4	2	131300	185090	116890	429240	453050	482410	661840	647760	913630	255030	274490	330030	C08247	--
pme3311	D-Fructose-1,6-biphosphate	339	97	339.996	C6H14O12P2	[M-H]-	Saccharides and Alcohols	488-69-7	3	162860	100110	87943	339460	415820	462720	828840	350770	334410	280150	382890	226020	C00354	ko00400,ko00710,ko01100,ko01110,ko01200
Zmyn000083	D-Glucose 1,6-bisphosphate	338.99	78.96	339.996	C6H14O12P2	[M-H]-	Saccharides and Alcohols	10139-18-1	1	430150	244620	312340	514830	483790	566030	503050	300090	345060	332430	399340	432640	C01231	ko00500,ko01100
Lmsn000381	D-Maltose	341.11	89.02	342.116	C12H22O11	[M-H]-	Saccharides and Alcohols	69-79-4	1	4638200	3916300	8204700	2480100	4389400	2994100	3981800	2939000	3868700	2278500	3984400	3323900	C01971	--
mws0264	D-Trehalose	341.11	119	342.116	C12H22O11	[M-H]-	Saccharides and Alcohols	99-20-7	1	3591300	1984500	3809100	2185500	1931900	1619600	2191800	1667800	3692800	2596200	4308200	1629900	C01083	ko00500,ko01100,ko01110,ko02010
mws1333	Melibiose	341.11	113	342.116	C12H22O11	[M-H]-	Saccharides and Alcohols	585-99-9	1	2473200	3253500	5558900	1767200	1434400	2004200	1425700	2061600	1461300	1223500	2921900	2212400	C05402	ko00052,ko01100,ko02010
mws1080	Galactinol	341.11	179	342.116	C12H22O11	[M-H]-	Saccharides and Alcohols	3687-64-7	1	16967000	19432000	22103000	14800000	14913000	13361000	15319000	9242900	11036000	13375000	14423000	11224000	C01235	ko00052,ko01100
MA10039641	Lactobiose	341.11	89.02	342.116	C12H22O11	[M-H]-	Saccharides and Alcohols	63-42-3	1	6811000	5506700	7242800	5755400	5178600	3825800	4713700	1899600	3497600	2839600	5241000	3777200	C00243	ko00052,ko01100,ko02010
mws5038	Isomaltulose	341.11	89.02	342.116	C12H22O11	[M-H]-	Saccharides and Alcohols	13718-94-0	1	3801500	5125200	7079700	3562800	6043500	2978100	2372600	3837900	4167800	4951000	4097700	4454900	C01742	--
pme0519	D-Sucrose	341.11	119.03	342.116	C12H22O11	[M-H]-	Saccharides and Alcohols	57-50-1	1	7148600	6666100	8176700	3126300	5889700	4960100	5409000	3560500	3058800	4044700	6576900	4832300	C00089	ko00052,ko00500,ko01100,ko01110,ko02010
mws2523	Trehalose 6-phosphate	421.08	241.1	422.083	C12H23O14P	[M-H]-	Saccharides and Alcohols	4484-88-2	1	172100	131220	141840	191720	210770	197380	233880	210960	238900	157850	171670	186470	C00689	ko00500,ko01100,ko01110
Lmmn000214	Solatriose	487.17	341.11	488.174	C18H32O15	[M-H]-	Saccharides and Alcohols	528-40-5	3	504110	1138600	435060	1357200	1132200	1360900	1165300	1154900	1507400	708080	1146200	1124100	--	--
pme2125	Raffinose	503.16	179	504.169	C18H32O16	[M-H]-	Saccharides and Alcohols	512-69-6	3	90460	131660	143720	91137	179690	62375	94310	87575	25814	108970	76440	143440	C00492	ko00052,ko01100,ko02010
mws1589	D-Panose	503.16	179	504.169	C18H32O16	[M-H]-	Saccharides and Alcohols	33401-87-5	3	23653	13062	18495	15242	36044	16320	89046	10716	7417.9	10891	13782	20728	C00713	--
pme0500	D-Melezitose	503.16	323	504.169	C18H32O16	[M-H]-	Saccharides and Alcohols	597-12-6	3	14930	13014	12047	9979	29255	18392	12737	40972	28014	29665	42475	39031	C08243	--
pmb2653	DMelezitose O-rhamnoside	649.1	145	650.227	C24H42O20	[M-H]-	Saccharides and Alcohols	-	3	9	10718	9	12317	8214.3	9	6211.8	14416	25550	3687.8	4943.7	5377	--	--
pme1987	L-Alanine	88.05	71	89.048	C3H7NO2	[M-H]-	Amino acids and derivatives	56-41-7	3	3539.8	5931.2	5808.1	11915	20775	13700	27993	17299	19296	8716.7	14117	14514	C00041	ko00250,ko00270,ko00430,ko00450,ko00470,ko00710,ko00970,ko01100,ko01110,ko01200,ko01230,ko02010,ko04122
ML10198895	N-Methylglycine	88.04	88.04	89.048	C3H7NO2	[M-H]-	Amino acids and derivatives	107-97-1	3	10506	12301	10932	38906	41411	34543	48668	53834	61528	27980	24174	33441	C00213	ko00260,ko00330,ko01100
pme3033	N,N-Dimethylglycine	104.07	86	103.063	C4H9NO2	[M+H]+	Amino acids and derivatives	1118-68-9	3	4159600	5519600	4928000	5247900	6484800	4426900	10600000	7986700	4772900	5688000	5874200	6745600	C01026	ko00260,ko01100
MWSmce585	Methyl 3-aminopropanoate	104.07	59.01	103.063	C4H9NO2	[M+H]+	Amino acids and derivatives	4138-35-6	3	304670	354620	322200	536700	1611500	1339600	1756200	1881200	1927200	752520	770680	703220	--	--
pme0010	L-Serine	106	60	105.043	C3H7NO3	[M+H]+	Amino acids and derivatives	56-45-1	3	3584.7	3678.4	1794.7	20985	43972	22615	11017	28825	79392	17157	15229	7432.3	C00065	ko00260,ko00261,ko00270,ko00460,ko00470,ko00564,ko00600,ko00630,ko00920,ko00970,ko01100,ko01110,ko01200,ko01230,ko01240,ko02010
pme0006	L-Proline	116.07	70.1	115.063	C5H9NO2	[M+H]+	Amino acids and derivatives	147-85-3	1	246330	285630	183080	524700	523570	538380	827780	624490	997140	2304600	2290800	2505500	C00148	ko00330,ko00332,ko00470,ko00970,ko01100,ko01110,ko01230,ko02010
pme3193	N-Acetyl-L-glycine	116.04	74	117.043	C4H7NO3	[M-H]-	Amino acids and derivatives	543-24-8	3	9	9	9	6571.9	9	11236	14239	15881	27215	8913.3	4905.5	4055.3	--	--
mws0256	L-Valine	118.09	72.1	117.079	C5H11NO2	[M+H]+	Amino acids and derivatives	72-18-4	1	1573100	1894500	1938100	5984800	9532100	6495900	6932700	7195100	7239700	3645300	5394300	4747200	C00183	ko00280,ko00290,ko00311,ko00460,ko00770,ko00966,ko00970,ko01100,ko01110,ko01210,ko01230,ko01240,ko02010
mws0263	5-Oxo-L-Proline	128.04	82.03	129.043	C5H7NO3	[M-H]-	Amino acids and derivatives	98-79-3	3	6010.2	18956	4341.2	5148	6650.2	20121	12241	8219.5	16675	39560	41922	36025	C01879	ko00480,ko01100
ML10181668	Cycloleucine	130.09	84.08	129.079	C6H11NO2	[M+H]+	Amino acids and derivatives	52-52-8	2	255990	234600	187890	859260	897640	794870	1476300	1311600	1462700	609300	579640	585130	C03969	--
pmf0470	cis-4-Hydroxy-D-proline	132.07	73	131.058	C5H9NO3	[M+H]+	Amino acids and derivatives	2584-71-6	3	221730	239610	99645	23418	6590	26140	12925	15772	19277	58079	43862	85882	C03440	ko00470,ko01100
mws0712	N-Propionylglycine	130.05	86	131.058	C5H9NO3	[M-H]-	Amino acids and derivatives	21709-90-0	3	375250	408490	477580	23618	13080	40942	19290	14238	37262	184630	177390	189030	--	--
pme2679	L-Allo-isoleucine	132	86	131.095	C6H13NO2	[M+H]+	Amino acids and derivatives	1509-34-8	3	31078	57211	41356	409120	1084400	561510	801170	904860	960870	237060	286500	247000	C21096	--
mws0227	L-Leucine*	132.1	86.2	131.095	C6H13NO2	[M+H]+	Amino acids and derivatives	61-90-5	1	1428100	2452400	1820900	5136500	7863500	5053000	7203100	6482100	7129200	4007100	4100200	4174700	C00123	ko00280,ko00290,ko00966,ko00970,ko01100,ko01110,ko01210,ko01230,ko02010
mws1587	L-Norleucine*	132.1	86	131.095	C6H13NO2	[M+H]+	Amino acids and derivatives	327-57-1	1	1537600	2442100	1887100	5225400	7966800	5204800	7411700	6919800	7545100	4027500	4212600	4200400	C01933	--
mws0258	L-Isoleucine*	132.1	86	131.095	C6H13NO2	[M+H]+	Amino acids and derivatives	73-32-5	1	1524000	2401000	1680900	4990500	8030200	5003000	7337300	6851400	7195200	3939400	3875100	4129600	C00407	ko00280,ko00290,ko00460,ko00960,ko00966,ko00970,ko01100,ko01110,ko01210,ko01230,ko02010
pme2527	L-Ornithine	133	116	132.09	C5H12N2O2	[M+H]+	Amino acids and derivatives	70-26-8	3	14156	16482	25533	24077	5901.4	19398	13360	17734	8955.2	18574	19977	19012	C00077	ko00220,ko00330,ko00470,ko00480,ko01100,ko01110,ko01210,ko01230,ko02010
mws0219	L-Aspartic Acid	132.03	88	133.038	C4H7NO4	[M-H]-	Amino acids and derivatives	56-84-8	3	8061100	10870000	12309000	16985000	17805000	16247000	13203000	12833000	15595000	10249000	10986000	10736000	C00049	ko00220,ko00250,ko00260,ko00261,ko00270,ko00300,ko00340,ko00410,ko00460,ko00470,ko00710,ko00760,ko00770,ko00970,ko00999,ko01100,ko01110,ko01200,ko01210,ko01230,ko01240,ko02010
pme0057	L-Homocysteine	136.04	118.1	135.035	C4H9NO2S	[M+H]+	Amino acids and derivatives	6027-13-0	3	25056	16009	10037	18581	22332	20968	18511	19059	16237	12594	11434	22362	C00155	ko00270,ko00920,ko01100,ko01110,ko01230
Zmdp000972	S-Methyl-L-cysteine	136.04	91.05	135.035	C4H9NO2S	[M+H]+	Amino acids and derivatives	1187-84-4	2	12487000	1945700	3586100	1405200	723050	1609300	1483700	855360	1008500	2041700	1960000	2322500	C22040	ko02010
Hmsp000364	L-Cyclopentylglycine	144.1	98.09	143.095	C7H13NO2	[M+H]+	Amino acids and derivatives	2521-84-8	3	715550	654600	848270	486740	381950	741120	436770	549590	541210	522640	488070	496230	--	--
Rfmb318	D-Proline betaine	144.1	84.08	144.092	C7H14NO2+	[M]+	Amino acids and derivatives	1195-94-4	3	61243	102370	124320	53616	50199	44770	73758	59107	40990	42315	58200	59951	C21514	--
Lmqp000427	N-Methyl-Trans-4-Hydroxy-L-Proline	146.08	82.07	145.074	C6H11NO3	[M+H]+	Amino acids and derivatives	4252-82-8	3	380010	345600	369690	119340	139470	137290	119240	106350	69543	207310	211560	190080	--	--
pme0193	L-Glutamine	147.08	84	146.069	C5H10N2O3	[M+H]+	Amino acids and derivatives	56-85-9	3	4476600	4433900	3368100	15817000	18221000	16070000	27810000	23360000	27187000	10048000	10428000	10464000	C00064	ko00220,ko00230,ko00240,ko00250,ko00470,ko00630,ko00750,ko00910,ko00970,ko01100,ko01230,ko01232,ko01240,ko02010
pme0026	L-Lysine	147.11	84	146.106	C6H14N2O2	[M+H]+	Amino acids and derivatives	56-87-1	3	5237900	5450300	4201100	18618000	20942000	19625000	32943000	27478000	31720000	12886000	12228000	12799000	C00047	ko00300,ko00310,ko00470,ko00780,ko00960,ko00970,ko01100,ko01110,ko01210,ko01230,ko02010
pme0014	L-Glutamic acid	148.06	84	147.053	C5H9NO4	[M+H]+	Amino acids and derivatives	56-86-0	1	1493300	1191800	1127000	3628900	3030400	4851800	2493100	2892600	2000200	2594500	2659000	2703500	C00025	ko00220,ko00250,ko00330,ko00332,ko00340,ko00430,ko00470,ko00480,ko00524,ko00630,ko00650,ko00660,ko00860,ko00910,ko00970,ko01100,ko01110,ko01200,ko01210,ko01230,ko01240,ko02010
Zmzn000113	L-threo-3-Methylaspartate	146.05	102.06	147.053	C5H9NO4	[M-H]-	Amino acids and derivatives	6061-13-8	1	1288800	1055800	1062800	7293800	6930600	8334600	5371500	6320900	7915100	3681100	3723400	3640500	C03618	ko00630,ko00660,ko01100,ko01200
mws1050	O-Acetylserine	148.06	88	147.053	C5H9NO4	[M+H]+	Amino acids and derivatives	5147-00-2	3	2075300	3808400	2292100	549420	445970	1469100	460800	621400	1069000	1270000	1575300	1534900	C00979	ko00270,ko00908,ko00920,ko01100,ko01110,ko01200,ko01230,ko04122
MWSmce190	(2S,3R,4S)-4-Hydroxyisoleucine	148.09	74.02	147.09	C6H13NO3	[M+H]+	Amino acids and derivatives	55399-93-4	3	1020600	780710	867850	904790	998230	974860	642980	824980	652690	578480	660310	651180	--	--
pme1210	L-Methionine	150.06	61	149.051	C5H11NO2S	[M+H]+	Amino acids and derivatives	63-68-3	1	682450	494290	540030	12534000	14070000	10795000	11193000	12181000	11021000	8010700	7323800	9140400	C00073	ko00270,ko00470,ko00966,ko00970,ko00999,ko01100,ko01110,ko01210,ko01230,ko01240
mws0254	L-Histidine	156.08	110	155.069	C6H9N3O2	[M+H]+	Amino acids and derivatives	71-00-1	3	596200	892360	661870	2328500	3995000	2525300	3676600	2668000	4526700	2261100	2232500	2079900	C00135	ko00340,ko00410,ko00470,ko00970,ko01100,ko01110,ko01230,ko02010
pme0128	L-Alanyl-L-Alanine	159.08	88	160.085	C6H12N2O3	[M-H]-	Amino acids and derivatives	1948-31-8	3	3363.2	1272.2	2075.2	36808	72066	29840	95198	110670	101840	42763	41225	75186	--	--
mws1550	S-Allyl-L-cysteine	162.06	73.1	161.051	C6H11NO2S	[M+H]+	Amino acids and derivatives	21593-77-1	2	9	72981	56498	827720	157470	831500	1167900	1587000	672450	1129100	1166400	1103700	C16759	--
pme3382	N-Acetyl-L-threonine	160.06	98	161.069	C6H11NO4	[M-H]-	Amino acids and derivatives	17093-74-2	3	51448	49253	29656	54469	21686	37033	60236	60273	58007	45624	33321	40618	--	--
pme2914	3-Hydroxy-3-methylpentane-1,5-dioic acid	161.05	99	162.053	C6H10O5	[M-H]-	Amino acids and derivatives	503-49-1	1	12688000	19083000	15496000	5005500	1875600	3546600	3485000	5129000	3312400	4988200	5146500	5200000	C03761	--
pme2758	4-Hydroxy-L-glutamic acid	162.04	144	163.048	C5H9NO5	[M-H]-	Amino acids and derivatives	3913-68-6	3	28701	19229	19597	57338	70801	65765	46841	34208	42570	30867	27351	37310	C03079	--
pme1419	L-Methionine methyl ester	164.07	104	163.067	C6H13NO2S	[M+H]+	Amino acids and derivatives	10332-17-9	3	71973	50019	63265	114760	157200	110320	136940	120520	137770	164640	177660	183250	--	--
Lmbp000123	L-Homomethionine	164.07	56.05	163.067	C6H13NO2S	[M+H]+	Amino acids and derivatives	25148-30-5	1	6811500	1875600	4390000	2410400	817970	1587400	1161500	678440	844190	2457700	2547800	2037500	C17213	ko00966,ko01110,ko01210
pme2617	L-Methionine Sulfoxide	166.05	102	165.046	C5H11NO3S	[M+H]+	Amino acids and derivatives	3226-65-1	3	6251900	5461900	5913800	4989300	4461500	4140600	3860300	4169000	4507800	5688100	5476700	5285900	C02989	ko00270,ko01100
pme0021	L-Phenylalanine	166.09	120.08	165.07	C9H11NO2	[M+H]+	Amino acids and derivatives	63-91-2	1	21629000	11653000	15730000	18430000	27671000	15595000	17563000	12531000	12810000	14525000	13662000	13902000	C00079	ko00360,ko00400,ko00460,ko00470,ko00940,ko00960,ko00966,ko00970,ko00996,ko00999,ko01100,ko01110,ko01210,ko01230,ko02010
MWS0933	1-Methylhistidine*	170.09	124.09	169.085	C7H11N3O2	[M+H]+	Amino acids and derivatives	332-80-9	2	149170	83136	105620	83515	36223	69484	31695	39785	35264	77932	101930	83508	--	--
pme0181	3-Methyl-L-Histidine*	170.09	124	169.085	C7H11N3O2	[M+H]+	Amino acids and derivatives	368-16-1	2	114510	56115	58524	80296	34612	74313	111300	31210	23230	92753	62335	67547	C01152	ko00340,ko01100
pme0253	N-Acetyl-L-leucine	174.11	86	173.105	C8H15NO3	[M+H]+	Amino acids and derivatives	1188-21-2	3	50962	597980	105440	1498600	482440	2163700	3451000	3518000	2796500	793960	745400	767030	C02710	--
mws1401	L-Theanine	175.11	84	174.1	C7H14N2O3	[M+H]+	Amino acids and derivatives	3081-61-6	2	114240	28185	27030	358560	146580	429750	885370	694640	613100	401740	332870	400270	C01047	--
Zmyn000155	N-α-Acetyl-L-ornithine	173.11	131.08	174.1	C7H14N2O3	[M-H]-	Amino acids and derivatives	6205-08-9	3	140150	336080	126470	686590	416400	551450	1019300	988140	637700	569040	574600	625700	C00437	ko00220,ko01100,ko01110,ko01210,ko01230
pme2559	N-Acetyl-L-Aspartic Acid	174.04	88	175.048	C6H9NO5	[M-H]-	Amino acids and derivatives	997-55-7	3	114070	106470	86977	118620	67854	94793	396880	331670	798510	160460	199550	228080	C01042	ko00250,ko01100
pme0008	L-Citrulline	176.1	113	175.096	C6H13N3O3	[M+H]+	Amino acids and derivatives	372-75-8	3	207140	167570	164170	315000	185230	283470	342620	314080	198910	216550	367500	272530	C00327	ko00220,ko01100,ko01110,ko01230
Lmbp001216	L-Dihomomethionine	178.09	84.08	177.082	C7H15NO2S	[M+H]+	Amino acids and derivatives	34022-36-1	3	38888	23783	37821	95129	64193	47409	76011	36421	58407	43726	42406	37735	C17217	ko00966,ko01210
mws0875	L-Cysteinyl-L-glycine	179.05	76	178.041	C5H10N2O3S	[M+H]+	Amino acids and derivatives	19246-18-5	2	183220	116070	128890	19890	25787	17522	9	9	9	137950	112960	121450	C01419	ko00480,ko01100
mws0250	L-Tyrosine	182.08	136.1	181.074	C9H11NO3	[M+H]+	Amino acids and derivatives	60-18-4	1	26013000	4460900	8343800	3168200	1808300	3790000	3397300	1886200	2211400	4493000	4692000	5197300	C00082	ko00130,ko00261,ko00350,ko00360,ko00400,ko00460,ko00730,ko00940,ko00950,ko00965,ko00966,ko00970,ko00999,ko01100,ko01110,ko01210,ko01230,ko01240
pme2602	O-Phospho-L-serine	184	97	185.009	C3H8NO6P	[M-H]-	Amino acids and derivatives	407-41-0	3	9	9	9	32740	33951	44274	61284	43375	64344	32301	17779	22267	C01005	ko00260,ko00270,ko00970,ko01100,ko01110,ko01200,ko01230
pme0137	N-Acetyl-L-Glutamine	187.07	125	188.08	C7H12N2O4	[M-H]-	Amino acids and derivatives	2490-97-3	3	923900	728520	672300	515180	667980	281190	356950	368330	418210	458140	461910	402110	--	--
mws5041	L-Glycyl-L-isoleucine*	189.12	86.1	188.116	C8H16N2O3	[M+H]+	Amino acids and derivatives	19461-38-2	2	45912	35599	53028	47364	60957	62466	62381	72231	69376	52840	56991	73735	--	--
mws0736	N-Glycyl-L-leucine*	189.12	86	188.116	C8H16N2O3	[M+H]+	Amino acids and derivatives	869-19-2	2	60789	60827	90740	59469	77392	77438	65937	85879	108050	58430	85041	80763	C02155	--
pme0122	N6-Acetyl-L-lysine	189.12	126	188.116	C8H16N2O3	[M+H]+	Amino acids and derivatives	692-04-6	3	2796800	3720900	2782200	4724500	3137300	4080500	5925000	4276900	3862600	3152800	3057900	3556900	C02727	ko00310,ko01100
Zmjp000182	N-Monomethyl-L-arginine	189.13	70.07	188.127	C7H16N4O2	[M+H]+	Amino acids and derivatives	17035-90-4	3	373570	524760	385140	1957300	1911700	2001600	3401500	2999500	2025500	1405500	2135000	1580300	C03884	--
Zmdp000292	Arginine methyl ester	189.14	70.07	188.127	C7H16N4O2	[M+H]+	Amino acids and derivatives	-	3	360940	495590	337040	1719800	1216600	1834300	3615300	3425300	1929200	1392800	1807900	1634800	--	--
Zmzp000145	Trimethyllysine	189.16	84.08	188.152	C9H20N2O2	[M+H]+	Amino acids and derivatives	23284-33-5	3	5647700	7384300	5601200	10218000	8409100	11863000	14756000	13106000	11952000	7301300	7871200	8057100	C03793	ko00310,ko01100
pme0075	N-Acetyl-L-glutamic acid	188.06	128	189.064	C7H11NO5	[M-H]-	Amino acids and derivatives	1188-37-0	1	78765	183470	88341	734820	205800	986720	1243500	1592300	813300	459790	434720	517940	C00624	ko00220,ko01100,ko01110,ko01210,ko01230
mws0193	L-Homocitrulline	190.12	127	189.111	C7H15N3O3	[M+H]+	Amino acids and derivatives	1190-49-4	2	365140	532290	399870	639530	414540	524790	883230	669390	570930	374540	547340	553690	C02427	--
MWS1771	L-Tyrosine methyl ester	196.1	91.05	195.09	C10H13NO3	[M+H]+	Amino acids and derivatives	1080-06-4	3	1417900	392040	639240	157510	146880	129060	141140	100790	133350	232530	194710	230050	C03404	--
mws5037	L-Alanyl-L-leucine	203.14	86.1	202.132	C9H18N2O3	[M+H]+	Amino acids and derivatives	3303-34-2	3	90972	62329	71271	24738	23168	30991	5472.8	27693	38046	33966	49983	38106	--	--
NK10251888	NG,NG-Dimethyl-L-arginine	203.15	70.07	202.143	C8H18N4O2	[M+H]+	Amino acids and derivatives	30315-93-6	3	131230	80482	104040	533930	495310	475420	1366900	1044700	918520	385570	401110	325790	C03626	--
mws0282	L-Tryptophan	203.08	116.05	204.09	C11H12N2O2	[M-H]-	Amino acids and derivatives	73-22-3	1	5027100	4215100	3264600	16310000	12016000	8016500	15040000	7155000	14286000	8869700	8818700	9012400	C00078	ko00260,ko00380,ko00400,ko00901,ko00966,ko00970,ko00996,ko01100,ko01110,ko01210,ko01230,ko01240
Zmgn002106	N-Acetyl-L-phenylalanine	206.08	58.03	207.09	C11H13NO3	[M-H]-	Amino acids and derivatives	2018-61-3	3	20005	64810	30865	77574	28574	52092	91734	35889	41595	24688	16813	27906	C03519	ko00360,ko01100
pme0109	Methyldopa	212.09	166	211.084	C10H13NO4	[M+H]+	Amino acids and derivatives	555-30-6	3	280570	300660	201090	256670	137240	178100	287090	249750	188950	184310	168800	184700	C07194	--
pme0170	N-Acetyl-L-Arginine	217.13	158	216.122	C8H16N4O3	[M+H]+	Amino acids and derivatives	155-84-0	3	24352	73620	24367	174620	13085	100190	102130	128930	70495	38817	33942	40432	--	--
pme2566	5-L-Glutamyl-L-amino acid	217.08	199	218.09	C8H14N2O5	[M-H]-	Amino acids and derivatives	5875-41-2	3	26299	9482.7	23347	27632	17894	30287	67407	51329	63229	14930	15301	17526	--	--
pme1228	5-Hydroxy-L-tryptophan	221.09	204	220.085	C11H12N2O3	[M+H]+	Amino acids and derivatives	56-69-9	3	51264	41365	56870	225050	125600	95954	171820	97241	94452	30508	46301	44330	C00643	ko00380,ko01100
mws5042	L-Glycyl-L-phenylalanine	223.11	120.09	222.1	C11H14N2O3	[M+H]+	Amino acids and derivatives	721-66-4	3	424890	332190	483220	177170	173170	182220	202230	148630	184460	255430	264070	268410	--	--
mws0520	N-Acetyl-L-tyrosine	224.09	136	223.084	C11H13NO4	[M+H]+	Amino acids and derivatives	537-55-3	3	127920	275100	123100	506290	43474	1391500	688220	625970	576400	290170	290230	275590	--	--
Lmhp001461	L-Prolyl-L-Leucine	229.15	70.07	228.147	C11H20N2O3	[M+H]+	Amino acids and derivatives	52899-07-7	2	72119	70051	79475	312700	340470	377690	197120	338420	294830	163340	142470	177290	--	--
Lmhp001670	L-Valyl-L-Leucine	231.16	72.08	230.163	C11H22N2O3	[M+H]+	Amino acids and derivatives	3989-97-7	2	61493	55963	64124	36839	49409	20134	44889	25670	43547	59907	49654	66748	--	--
pmb0962	L-Lysine-Butanoic Acid	235.1	118.3	234.158	C10H22N2O4	[M+H]+	Amino acids and derivatives	80407-71-2	3	28139	36623	32788	169150	746160	267030	364840	378150	455530	76834	104040	108330	--	--
mws4176	L-Alanyl-L-Phenylalanine	237.12	120.09	236.116	C12H16N2O3	[M+H]+	Amino acids and derivatives	3061-90-3	3	38329	43225	61766	33817	101250	42535	53860	43844	45232	41411	46005	28610	--	--
Lmhp002031	L-Leucyl-L-Leucine	245.18	86.1	244.179	C12H24N2O3	[M+H]+	Amino acids and derivatives	3303-31-9	3	101190	157500	165140	39472	24737	46346	37082	14276	24860	102580	87079	56402	--	--
mws0124	N-(3-Indolylacetyl)-L-alanine	247.11	130	246.1	C13H14N2O3	[M+H]+	Amino acids and derivatives	57105-39-2	3	42117	10336	32684	21299	42806	26204	29519	24817	35753	8675.5	19140	20580	--	--
Zmdp001647	γ-Glutamyl-L-valine	247.13	184.1	246.122	C10H18N2O5	[M+H]+	Amino acids and derivatives	-	1	788970	1138600	804670	580450	767350	557130	711060	513060	749230	748080	826380	745360	--	--
pme2563	γ-Glu-Cys	249.06	128	250.062	C8H14N2O5S	[M-H]-	Amino acids and derivatives	636-58-8	3	32735	29460	28612	9356	12245	10103	28256	8591.3	12417	20866	20743	24342	C00669	ko00480,ko01100,ko01240
Zmdp002216	L-γ-Glutamyl-L-leucine	261.14	86.1	260.137	C11H20N2O5	[M+H]+	Amino acids and derivatives	2566-39-4	1	466440	788150	629000	612390	1832900	703430	2551900	1177000	1526000	796250	723100	864620	--	--
MWS4309	Glycyl-tryptophan	262.12	188.07	261.111	C13H15N3O3	[M+H]+	Amino acids and derivatives	2390-74-1	2	25826	21861	31592	66588	67898	49658	50550	45740	96718	51742	51900	57720	--	--
Lmhp002001	L-Valyl-L-Phenylalanine	265.15	72.08	264.147	C14H20N2O3	[M+H]+	Amino acids and derivatives	3918-92-1	2	76784	75985	135350	31114	61518	29701	55544	31456	40712	63830	50945	63974	--	--
pme1712	L-Saccharopine	275	257	276.132	C11H20N2O6	[M-H]-	Amino acids and derivatives	997-68-2	3	27761	27452	19424	62512	47644	29900	81412	40401	114600	66358	75587	57648	C00449	ko00300,ko00310,ko01100,ko01110,ko01230
Zmdp001663	γ-glutamylmethionine	279.1	133.03	278.094	C10H18N2O5S	[M+H]+	Amino acids and derivatives	17663-87-5	2	51528	42514	36418	250030	1220600	246900	876490	260300	423400	411890	392900	400760	--	--
mws0629	L-Aspartyl-L-Phenylalanine	281.11	166	280.106	C13H16N2O5	[M+H]+	Amino acids and derivatives	13433-09-5	3	100670	74374	73871	43850	90383	78444	92928	69170	61055	107370	69488	82164	--	--
Zmdp001928	γ-L-Glutamyl-S-(trans-1-propenyl)-L-cysteine	291.1	130.05	290.094	C11H18N2O5S	[M+H]+	Amino acids and derivatives	-	2	380660	430770	494500	9	9	9	9	9	9	57803	48032	72139	--	--
Zmdn001564	γ-Glutamylphenylalanine	293.11	164.07	294.122	C14H18N2O5	[M-H]-	Amino acids and derivatives	7432-24-8	1	360500	247020	379910	440330	1198300	430430	618480	329460	333070	328220	316500	342710	--	--
pme1086	Glutathione reduced form	306.08	143	307.084	C10H17N3O6S	[M-H]-	Amino acids and derivatives	70-18-8	1	1652500	922500	1027400	3348900	2741100	2858900	2345300	2566900	2837500	4129700	4417800	4225900	C00051	ko00270,ko00480,ko01100,ko01240,ko02010
pmb2855	L-Glutamine-O-glycoside	307	145	308.122	C11H20N2O8	[M-H]-	Amino acids and derivatives	-	3	25363	33497	40114	70349	87089	112610	176120	133570	243600	64209	67589	70927	--	--
pmb2857	L-Glutamic acid-O-glycoside	308.1	146.1	309.106	C11H19NO9	[M-H]-	Amino acids and derivatives	-	3	11195	15959	7976.2	51398	45219	84986	53745	62493	65300	29921	36274	33746	--	--
mws0805	N-Acetylneuraminic acid	308.1	87.01	309.106	C11H19NO9	[M-H]-	Amino acids and derivatives	131-48-6	3	24262	19914	24301	26107	32970	27112	29001	30124	27320	27396	15026	31912	C00270	ko00520,ko01100,ko01250
mws0582	S-(Methyl)glutathione	322.11	130	321.099	C11H19N3O6S	[M+H]+	Amino acids and derivatives	2922-56-7	1	639340	159770	397280	516480	715370	483200	401310	514730	550690	906930	1029000	1059400	C11347	--
pme1286	S-(5'-Adenosy)-L-homocysteine	385.13	250	384.122	C14H20N6O5S	[M+H]+	Amino acids and derivatives	979-92-0	1	52221	57221	37540	290060	507870	344450	288860	339110	340430	144320	124170	146090	C00021	ko00270,ko01100,ko01230,ko01240
pmb0464	L-Aspartic acid-O-diglucoside	458.1	116.3	457.143	C16H27NO14	[M+H]+	Amino acids and derivatives	-	3	798510	1098300	677290	2316100	2671600	2030800	3435900	3058300	5954900	10251000	8472700	10379000	--	--
mws4134	Oxiglutatione	611.14	306.08	612.152	C20H32N6O12S2	[M-H]-	Amino acids and derivatives	27025-41-8	1	142520	115210	98920	113300	231360	137500	108230	189220	114140	123200	134760	166640	C00127	ko00480,ko01100,ko01240

## Sheet: Table S2 
Table S2: DAMs of taste metabolites in group S1 vs S2
Index	Formula	Compounds	Class I	CAS	S1-1	S1-2	S1-3	S2-1	S2-2	S2-3	VIP	p_value	FDR	Fold_Change	Log2FC	Type
pme2134	C4H10O4	D-Threitol	Saccharides and Alcohols	2418-52-2	9410.2	12119	13803	517140	616590	595180	1.27684	0.00281226	0.0432385	48.933	5.61274	up
mws0889	C4H8O5	D-Threonic Acid	Saccharides and Alcohols	3909-12-4	675810	1225900	871030	2280100	2417600	2597600	1.20347	0.0031347	0.0467355	2.63108	1.39565	up
Zmgn000173	C5H10O5	D-Ribose	Saccharides and Alcohols	50-69-1	9	9	9	15241	40742	29676	1.27693	0.0608565	0.137004	3172.56	11.6314	up
mws0344	C5H10O6	D-Xylonic acid	Saccharides and Alcohols	526-91-0	1530100	1224700	972240	5104100	6698500	6515200	1.25845	0.00625679	0.0544839	4.91484	2.29714	up
MWSmce165	C6H14O5	L-Fucitol	Saccharides and Alcohols	13074-06-1	333290	274800	242630	807530	974540	826460	1.2587	0.00234254	0.0397423	3.06626	1.61648	up
mws4175	C6H8O6	D-Glucurono-6,3-lactone	Saccharides and Alcohols	32449-92-6	65969	34862	33584	214900	247310	139930	1.20588	0.0291813	0.0957148	4.47971	2.1634	up
pme2237	C6H14O6	Dulcitol	Saccharides and Alcohols	608-66-2	38512	43871	60630	122530	172600	100800	1.18235	0.0475694	0.118105	2.76849	1.4691	up
mws1155	C6H14O6	D-Mannitol	Saccharides and Alcohols	69-65-8	11268	13318	6757.8	18432	26811	30042	1.1182	0.0318258	0.100936	2.40191	1.26418	up
Zmgn000447	C3H7O7P	3-Phospho-D-glyceric acid	Saccharides and Alcohols	820-11-1	168570	125780	161080	999260	1569600	1246200	1.26677	0.0205041	0.0823513	8.37683	3.0664	up
pme0534	C6H12O7	Gluconic acid	Saccharides and Alcohols	526-95-4	402870	334930	327620	734370	1036700	898420	1.24066	0.0196712	0.0809154	2.50558	1.32514	up
Zmyn000108	C6H10O8	D-Saccharic acid	Saccharides and Alcohols	87-73-0	166430	96185	114280	389420	731920	712610	1.21716	0.044285	0.11348	4.86594	2.28272	up
Zmpn000199	C6H10O8	D-Galactaric acid	Saccharides and Alcohols	526-99-8	173030	101480	116240	523090	724050	659020	1.24925	0.00731786	0.0580707	4.87821	2.28635	up
Hmcn000192	C7H14O7	Sedoheptulose	Saccharides and Alcohols	3019-74-7	69878	57556	54978	201060	253130	307640	1.25647	0.022442	0.0867654	4.17642	2.06227	up
pmb3079	C8H16NO9P	N-Acetyl-D-glucosamine-1-phosphate	Saccharides and Alcohols	6866-69-9	23663	19637	30072	196850	288030	280630	1.26623	0.0149022	0.071841	10.4333	3.38312	up
Lmqn000351	C12H22O10	Rutinose	Saccharides and Alcohols	90-74-4	131300	185090	116890	429240	453050	482410	1.24339	0.000432101	0.0220712	3.1497	1.65521	up
pme3311	C6H14O12P2	D-Fructose-1,6-biphosphate	Saccharides and Alcohols	488-69-7	162860	100110	87943	339460	415820	462720	1.22047	0.00430448	0.0516538	3.47095	1.79533	up
ML10171848	C5H8O5	D-Arabinono-1,4-lactone	Saccharides and Alcohols	2782-09-4	3844200	6732700	6183800	417080	280800	283080	1.26693	0.0269383	0.0929	0.0585274	-4.09474	down
mws0437	C5H12O5	D-Arabitol	Saccharides and Alcohols	488-82-4	11143	13402	14254	4113.3	7106.2	7585.6	1.12242	0.010128	0.0628755	0.48468	-1.0449	down
MWSmce148	C7H14O6	L-Quebrachitol	Saccharides and Alcohols	642-38-6	54868	58270	99416	8275.6	32435	13798	1.10138	0.047049	0.117503	0.256446	-1.96327	down
pmb3081	C6H11PO11	Glucarate O-Phosphoric acid	Saccharides and Alcohols	-	7999600	7096600	9273800	2618900	2423300	1588500	1.23845	0.00384132	0.0497255	0.272085	-1.87787	down
pme3163	C7H15O10P	D-Sedoheptuiose 7-phosphate	Saccharides and Alcohols	2646-35-7	4498200	4032700	5175500	1574400	2602400	1762200	1.19068	0.00486691	0.0523167	0.433301	-1.20656	down
mws1333	C12H22O11	Melibiose	Saccharides and Alcohols	585-99-9	2473200	3253500	5558900	1767200	1434400	2004200	1.05034	0.156437	0.246294	0.461278	-1.11629	down
mws0576	C4H8O3	3-Hydroxybutyric acid	Organic acids	300-85-6	9	9	9	97475	62000	84365	1.2795	0.015853	0.0728942	9031.11	13.1407	up
mws0206	C4H8O3	2-Hydroxybutyric Acid*	Organic acids	3347-90-8	28938	14780	24821	63080	46918	70309	1.15795	0.0155864	0.0728942	2.63072	1.39546	up
pme1975	C3H4O4	Malonic acid	Organic acids	141-82-2	9	9	9	158420	188370	306090	1.27918	0.0403147	0.109888	24180.7	14.5616	up
mws0376	C4H4O4	Fumaric acid	Organic acids	110-17-8	9	9	9	1282100	1405100	1414300	1.28011	0.00097024	0.0283591	151907	17.2128	up
mws0640	C5H10O3	2-Hydroxy-2-methylbutyric acid	Organic acids	3739-30-8	9	9	9	11246	11442	7940.6	1.27936	0.0121739	0.0665506	1134.39	10.1477	up
mws0147	C5H10O3	β-Hydroxyisovaleric acid	Organic acids	625-08-1	316490	177590	263550	984610	2854900	2797700	1.20121	0.0851145	0.168516	8.76049	3.13101	up
pme1216	C6H5NO2	2-Picolinic acid	Organic acids	98-98-6	15471	26155	8749.9	101520	175110	140820	1.2189	0.0238088	0.0880746	8.2867	3.0508	up
Zmgn000217	C5H6O4	Methylenesuccinic acid	Organic acids	97-65-4	65544	60482	50470	145010	135690	98327	1.19942	0.0325959	0.102143	2.14751	1.10267	up
pme3034	C5H8O4	Ethylmalonic acid	Organic acids	601-75-2	30885	46401	25201	98757	179620	150430	1.20794	0.0366449	0.105744	4.18401	2.06489	up
pme0243	C5H8O4	Glutaric acid	Organic acids	110-94-1	1142000	1267600	696530	3488800	5526200	4276400	1.22456	0.0220806	0.0862196	4.27909	2.0973	up
Lmgn000160	C4H8N2O3	3-Ureidopropionic Acid	Organic acids	462-88-4	23293	27772	21474	62394	103000	89340	1.23638	0.0338053	0.102986	3.51168	1.81216	up
pme3207	C6H6O4	Muconic acid	Organic acids	1119-72-8	223150	145530	321760	722870	966020	456250	1.11854	0.0681777	0.146478	3.10692	1.63548	up
pmb2826	C5H8O5	L-Citramalic acid	Organic acids	6236-09-5	9	9	9	745490	1095700	938600	1.27992	0.0117363	0.0665506	102955	16.6517	up
pmf0420	C9H10O2	Benzyl acetate	Organic acids	140-11-4	107350	120320	121870	712250	735190	721240	1.27826	8.27697e-07	0.000814454	6.20438	2.63329	up
pme3186	C3H7O6P	DL-Glyceraldehyde-3-phosphate	Organic acids	591-59-3	165540	132370	197860	824040	586760	638470	1.25035	0.0141307	0.070233	4.13351	2.04737	up
pme0278	C7H14N2O4	2,6-Diaminooimelic acid	Organic acids	583-93-7	139310	243660	143140	808630	939980	1102600	1.24486	0.00561277	0.0541467	5.41942	2.43814	up
Lmqp000873	C4H4O3	Succinic anhydride	Organic acids	108-30-5	1313200	2001200	1352000	337100	317070	309210	1.2615	0.0310134	0.099212	0.20645	-2.27613	down
mws0177	C5H4O3	2-Furoic acid	Organic acids	88-14-2	38963	43677	58486	9	9	9	1.2799	0.0152806	0.0726381	0.000191318	-12.3517	down
pme0120	C5H11NO2	5-Aminovaleric acid	Organic acids	660-88-8	361220	593320	637520	66087	77298	45845	1.25165	0.0307522	0.0988893	0.118859	-3.07268	down
mws0470	C4H6O4	Methylmalonic acid	Organic acids	516-05-2	2895300	5014900	3076500	1323100	1140300	988430	1.21366	0.063092	0.138268	0.314183	-1.67032	down
mws0192	C4H6O4	Succinic acid	Organic acids	110-15-6	2861800	4684800	3574000	1344100	1223300	1074400	1.23383	0.0398873	0.109634	0.327482	-1.61051	down
pme3096	C3H5NO4	Aminomalonic acid	Organic acids	1068-84-4	4321400	7633500	4889000	2229400	1687900	1639100	1.20502	0.0621328	0.137197	0.329876	-1.6	down
MWS0811	C6H11NO2	L-Pipecolic Acid	Organic acids	3105-95-1	4529500	7980100	4634800	1463400	541910	1332400	1.17585	0.0481804	0.118873	0.194682	-2.36081	down
mws0275	C4H6O5	L-Malic acid	Organic acids	97-67-6	12833000	11703000	12029000	9	9	9	1.28006	0.000758148	0.0257248	7.38411e-07	-20.3691	down
mws0336	C6H6N2O2	Urocanic acid	Organic acids	104-98-3	195860	178700	117980	39884	56157	65790	1.19095	0.0331919	0.102385	0.328564	-1.60575	down
mws0340	C6H8O4	2,3-Dimethylsuccinic acid	Organic acids	13545-04-5	63773	60711	59273	4463.6	2572.3	6871.9	1.2516	6.60094e-06	0.00216511	0.0756858	-3.72383	down
pme2380	C5H6O5	α-Ketoglutaric acid	Organic acids	328-50-7	7572900	12752000	9181900	291770	150370	164260	1.27009	0.0242375	0.0886606	0.0205512	-5.60463	down
MWS3036	C5H8O5	3-Hydroxyglutaric acid	Organic acids	638-18-6	4091200	6934000	5594100	371980	254870	266270	1.27026	0.0234737	0.0876812	0.0537399	-4.21786	down
pme3154	C6H12O4	Mevalonic acid	Organic acids	150-97-0	1580800	2360200	2184400	129810	77557	47658	1.25801	0.0135317	0.0697128	0.041634	-4.58609	down
mws0262	C4H6O6	L-Tartaric acid	Organic acids	87-69-4	210600	351810	308840	9	9	9	1.27991	0.0200873	0.0813412	3.099e-05	-14.9778	down
pme2761	C5H6O6	4-Hydroxy-2-oxoglutaric acid	Organic acids	1187-99-1	94247	67745	87676	9	9	9	1.27965	0.00904435	0.0616986	0.000108144	-13.1748	down
mws0154	C7H10O5	Shikimic acid	Organic acids	138-59-0	6252700	5416800	3340100	1602800	890400	1724200	1.16834	0.0437211	0.112917	0.28098	-1.83146	down
pmb3101	C7H12O5	2-Isopropylmalic Acid	Organic acids	49601-06-1	28322	23426	22558	9	9	9	1.27968	0.0052104	0.0523167	0.000363362	-11.4263	down
Zmyn000453	C6H8O7	Isocitric Acid	Organic acids	320-77-4	38455000	33035000	37686000	9447700	11865000	9831800	1.2679	0.00120454	0.0296317	0.285269	-1.80961	down
mws0277	C7H12O6	Quinic Acid	Organic acids	77-95-2	1919500	1832700	1998300	400770	597170	449430	1.26087	6.32975e-05	0.00919224	0.251695	-1.99025	down
pme1654	C12H18O3	Jasmonic acid	Organic acids	77026-92-7	58560	64291	32847	9	9	9	1.27828	0.0330096	0.102143	0.000173413	-12.4935	down
MWSmce690	C6H8O6	Erythorbic Acid; Isoascorbic Acid	Organic acids	89-65-6	594680	313580	281300	1448300	1691300	873260	1.15069	0.0450664	0.114884	3.3734	1.7542	up
MA10039492	C6H6O6	Dehydroascorbic acid	Organic acids	490-83-5	509840	418520	289340	73382	45447	68067	1.24356	0.0310542	0.099212	0.153483	-2.70385	down
pme1987	C3H7NO2	L-Alanine	Amino acids and derivatives	56-41-7	3539.8	5931.2	5808.1	11915	20775	13700	1.17375	0.0524624	0.124977	3.03617	1.60225	up
ML10198895	C3H7NO2	N-Methylglycine	Amino acids and derivatives	107-97-1	10506	12301	10932	38906	41411	34543	1.27097	0.00339854	0.0489189	3.40437	1.76739	up
MWSmce585	C4H9NO2	Methyl 3-aminopropanoate	Amino acids and derivatives	4138-35-6	304670	354620	322200	536700	1611500	1339600	1.10472	0.122072	0.204981	3.55358	1.82927	up
pme0010	C3H7NO3	L-Serine	Amino acids and derivatives	56-45-1	3584.7	3678.4	1794.7	20985	43972	22615	1.23	0.0706108	0.150067	9.66813	3.27324	up
pme0006	C5H9NO2	L-Proline	Amino acids and derivatives	147-85-3	246330	285630	183080	524700	523570	538380	1.21971	0.00905778	0.0616986	2.21897	1.14989	up
mws0256	C5H11NO2	L-Valine	Amino acids and derivatives	72-18-4	1573100	1894500	1938100	5984800	9532100	6495900	1.24735	0.0365098	0.105744	4.07215	2.02579	up
ML10181668	C6H11NO2	Cycloleucine	Amino acids and derivatives	52-52-8	255990	234600	187890	859260	897640	794870	1.26773	0.000163771	0.0120783	3.76101	1.91112	up
pme2679	C6H13NO2	L-Allo-isoleucine	Amino acids and derivatives	1509-34-8	31078	57211	41356	409120	1084400	561510	1.24147	0.0880748	0.169715	15.8512	3.98652	up
mws0227	C6H13NO2	L-Leucine*	Amino acids and derivatives	61-90-5	1428100	2452400	1820900	5136500	7863500	5053000	1.19891	0.0365061	0.105744	3.16642	1.66285	up
mws1587	C6H13NO2	L-Norleucine*	Amino acids and derivatives	327-57-1	1537600	2442100	1887100	5225400	7966800	5204800	1.20971	0.0365606	0.105744	3.13578	1.64882	up
mws0258	C6H13NO2	L-Isoleucine*	Amino acids and derivatives	73-32-5	1524000	2401000	1680900	4990500	8030200	5003000	1.20266	0.0467812	0.11743	3.21513	1.68488	up
pme0193	C5H10N2O3	L-Glutamine	Amino acids and derivatives	56-85-9	4476600	4433900	3368100	15817000	18221000	16070000	1.2678	0.000840769	0.0275772	4.08092	2.02889	up
pme0026	C6H14N2O2	L-Lysine	Amino acids and derivatives	56-87-1	5237900	5450300	4201100	18618000	20942000	19625000	1.27081	0.000216651	0.0142123	3.975	1.99096	up
pme0014	C5H9NO4	L-Glutamic acid	Amino acids and derivatives	56-86-0	1493300	1191800	1127000	3628900	3030400	4851800	1.22937	0.0361445	0.105744	3.01962	1.59437	up
Zmzn000113	C5H9NO4	L-threo-3-Methylaspartate	Amino acids and derivatives	6061-13-8	1288800	1055800	1062800	7293800	6930600	8334600	1.27581	0.00340543	0.0489189	6.62059	2.72696	up
pme1210	C5H11NO2S	L-Methionine	Amino acids and derivatives	63-68-3	682450	494290	540030	12534000	14070000	10795000	1.27683	0.00612122	0.0544839	21.7845	4.44523	up
mws0254	C6H9N3O2	L-Histidine	Amino acids and derivatives	71-00-1	596200	892360	661870	2328500	3995000	2525300	1.22674	0.04765	0.118105	4.1149	2.04086	up
pme0128	C6H12N2O3	L-Alanyl-L-Alanine	Amino acids and derivatives	1948-31-8	3363.2	1272.2	2075.2	36808	72066	29840	1.24247	0.0777246	0.159004	20.6709	4.36953	up
pme2758	C5H9NO5	4-Hydroxy-L-glutamic acid	Amino acids and derivatives	3913-68-6	28701	19229	19597	57338	70801	65765	1.23912	0.00136774	0.031991	2.8715	1.52181	up
pme1419	C6H13NO2S	L-Methionine methyl ester	Amino acids and derivatives	10332-17-9	71973	50019	63265	114760	157200	110320	1.17973	0.0330041	0.102143	2.06351	1.0451	up
mws1401	C7H14N2O3	L-Theanine	Amino acids and derivatives	3081-61-6	114240	28185	27030	358560	146580	429750	1.0909	0.0828843	0.166445	5.51704	2.46389	up
Zmyn000155	C7H14N2O3	N-α-Acetyl-L-ornithine	Amino acids and derivatives	6205-08-9	140150	336080	126470	686590	416400	551450	1.08234	0.0282657	0.0942828	2.74505	1.45683	up
Lmbp001216	C7H15NO2S	L-Dihomomethionine	Amino acids and derivatives	34022-36-1	38888	23783	37821	95129	64193	47409	1.03522	0.114618	0.197668	2.05719	1.04067	up
pme2602	C3H8NO6P	O-Phospho-L-serine	Amino acids and derivatives	407-41-0	9	9	9	32740	33951	44274	1.2798	0.00965202	0.0616986	4109.81	12.0049	up
Zmjp000182	C7H16N4O2	N-Monomethyl-L-arginine	Amino acids and derivatives	17035-90-4	373570	524760	385140	1957300	1911700	2001600	1.26643	8.97528e-05	0.00919224	4.57401	2.19346	up
Zmdp000292	C7H16N4O2	Arginine methyl ester	Amino acids and derivatives	-	360940	495590	337040	1719800	1216600	1834300	1.24066	0.0190264	0.0793306	3.997	1.99892	up
pme0075	C7H11NO5	N-Acetyl-L-glutamic acid	Amino acids and derivatives	1188-37-0	78765	183470	88341	734820	205800	986720	1.05025	0.147118	0.235242	5.49764	2.45881	up
NK10251888	C8H18N4O2	NG,NG-Dimethyl-L-arginine	Amino acids and derivatives	30315-93-6	131230	80482	104040	533930	495310	475420	1.2607	7.36282e-05	0.00919224	4.76532	2.25257	up
mws0282	C11H12N2O2	L-Tryptophan	Amino acids and derivatives	73-22-3	5027100	4215100	3264600	16310000	12016000	8016500	1.16367	0.0741874	0.154662	2.90582	1.53894	up
pme1228	C11H12N2O3	5-Hydroxy-L-tryptophan	Amino acids and derivatives	56-69-9	51264	41365	56870	225050	125600	95954	1.13617	0.124707	0.20834	2.98734	1.57886	up
Lmhp001461	C11H20N2O3	L-Prolyl-L-Leucine	Amino acids and derivatives	52899-07-7	72119	70051	79475	312700	340470	377690	1.27517	0.00411716	0.0516538	4.65095	2.21753	up
pmb0962	C10H22N2O4	L-Lysine-Butanoic Acid	Amino acids and derivatives	80407-71-2	28139	36623	32788	169150	746160	267030	1.1939	0.179685	0.269541	12.1203	3.59936	up
MWS4309	C13H15N3O3	Glycyl-tryptophan	Amino acids and derivatives	2390-74-1	25826	21861	31592	66588	67898	49658	1.20833	0.0140972	0.070233	2.32273	1.21582	up
Zmdp001663	C10H18N2O5S	γ-glutamylmethionine	Amino acids and derivatives	17663-87-5	51528	42514	36418	250030	1220600	246900	1.15891	0.244143	0.335526	13.1652	3.71866	up
pme1086	C10H17N3O6S	Glutathione reduced form	Amino acids and derivatives	70-18-8	1652500	922500	1027400	3348900	2741100	2858900	1.19155	0.0042505	0.0516538	2.48415	1.31275	up
pmb2855	C11H20N2O8	L-Glutamine-O-glycoside	Amino acids and derivatives	-	25363	33497	40114	70349	87089	112610	1.19395	0.0323466	0.102016	2.72847	1.44809	up
pmb2857	C11H19NO9	L-Glutamic acid-O-glycoside	Amino acids and derivatives	-	11195	15959	7976.2	51398	45219	84986	1.21313	0.0540502	0.126331	5.16943	2.37	up
pme1286	C14H20N6O5S	S-(5'-Adenosy)-L-homocysteine	Amino acids and derivatives	979-92-0	52221	57221	37540	290060	507870	344450	1.25497	0.0358472	0.105744	7.77224	2.95833	up
pmb0464	C16H27NO14	L-Aspartic acid-O-diglucoside	Amino acids and derivatives	-	798510	1098300	677290	2316100	2671600	2030800	1.21934	0.00422333	0.0516538	2.72658	1.44709	up
pmf0470	C5H9NO3	cis-4-Hydroxy-D-proline	Amino acids and derivatives	2584-71-6	221730	239610	99645	23418	6590	26140	1.17179	0.0594477	0.135409	0.100088	-3.32066	down
mws0712	C5H9NO3	N-Propionylglycine	Amino acids and derivatives	21709-90-0	375250	408490	477580	23618	13080	40942	1.2473	0.00363249	0.0496441	0.0615546	-4.02199	down
Lmqp000427	C6H11NO3	N-Methyl-Trans-4-Hydroxy-L-Proline	Amino acids and derivatives	4252-82-8	380010	345600	369690	119340	139470	137290	1.27149	0.000145359	0.0119194	0.361636	-1.46739	down
mws1050	C5H9NO4	O-Acetylserine	Amino acids and derivatives	5147-00-2	2075300	3808400	2292100	549420	445970	1469100	1.08355	0.051851	0.12414	0.301437	-1.73007	down
pme2914	C6H10O5	3-Hydroxy-3-methylpentane-1,5-dioic acid	Amino acids and derivatives	503-49-1	12688000	19083000	15496000	5005500	1875600	3546600	1.19294	0.0103515	0.0628755	0.220613	-2.18041	down
mws0875	C5H10N2O3S	L-Cysteinyl-L-glycine	Amino acids and derivatives	19246-18-5	183220	116070	128890	19890	25787	17522	1.2563	0.0260526	0.092489	0.147599	-2.76024	down
MWS1771	C10H13NO3	L-Tyrosine methyl ester	Amino acids and derivatives	1080-06-4	1417900	392040	639240	157510	146880	129060	1.15114	0.161689	0.248986	0.176978	-2.49836	down
mws5037	C9H18N2O3	L-Alanyl-L-leucine	Amino acids and derivatives	3303-34-2	90972	62329	71271	24738	23168	30991	1.23297	0.0223139	0.0867654	0.351322	-1.50914	down
mws5042	C11H14N2O3	L-Glycyl-L-phenylalanine	Amino acids and derivatives	721-66-4	424890	332190	483220	177170	173170	182220	1.23695	0.0326408	0.102143	0.42938	-1.21967	down
Lmhp002031	C12H24N2O3	L-Leucyl-L-Leucine	Amino acids and derivatives	3303-31-9	101190	157500	165140	39472	24737	46346	1.20718	0.0264977	0.092489	0.260848	-1.93872	down
pme2563	C8H14N2O5S	γ-Glu-Cys	Amino acids and derivatives	636-58-8	32735	29460	28612	9356	12245	10103	1.26069	0.00041423	0.0220712	0.349136	-1.51814	down
Lmhp002001	C14H20N2O3	L-Valyl-L-Phenylalanine	Amino acids and derivatives	3918-92-1	76784	75985	135350	31114	61518	29701	1.05533	0.087821	0.169715	0.424592	-1.23585	down
Zmdp001928	C11H18N2O5S	γ-L-Glutamyl-S-(trans-1-propenyl)-L-cysteine	Amino acids and derivatives	-	380660	430770	494500	9	9	9	1.28016	0.00567787	0.0542429	2.06749e-05	-15.5618	down

## Sheet: Table S3 
Table S3:DAMs of taste metabolites in group S2 vs S3
Index	Formula	Compounds	Class	CAS	S2-1	S2-2	S2-3	S3-1	S3-2	S3-3	VIP	p_value	FDR	Fold_Change	Log2FC	Type
mws0437	C5H12O5	D-Arabitol	Saccharides and Alcohols	488-82-4	4113.3	7106.2	7585.6	7836.4	9	9	1.21519	0.296857	0.633129	0.417674	-1.25955	down
MWSmce148	C7H14O6	L-Quebrachitol	Saccharides and Alcohols	642-38-6	8275.6	32435	13798	9	9	9	1.76989	0.130905	0.596284	0.000495335	-10.9793	down
Zmgn000173	C5H10O5	D-Ribose	Saccharides and Alcohols	50-69-1	15241	40742	29676	80336	73101	61171	1.5261	0.0115034	0.498692	2.50538	1.32503	up
mws1155	C6H14O6	D-Mannitol	Saccharides and Alcohols	69-65-8	18432	26811	30042	161020	50220	30906	1.21307	0.303338	0.637547	3.21639	1.68544	up
mws2608	C8H15NO6	N-Acetyl-D-galactosamine	Saccharides and Alcohols	1811-31-0	100820	113760	123710	482800	304310	137250	1.36773	0.188828	0.596284	2.73245	1.45019	up
mws4174	C8H15NO6	N-Acetyl-D-mannosamine	Saccharides and Alcohols	7772-94-3	54922	39335	140300	972460	465460	220860	1.54601	0.162723	0.596284	7.07197	2.82211	up
pme1730	C4H6O4	D-Erythronolactone	Organic acids	15667-21-7	27335	34160	24400	12113	16372	13513	1.67632	0.0231807	0.555037	0.488946	-1.03225	down
pme2380	C5H6O5	α-Ketoglutaric acid	Organic acids	328-50-7	291770	150370	164260	57627	63539	56858	1.68148	0.0862767	0.596284	0.293575	-1.7682	down
MWS3036	C5H8O5	3-Hydroxyglutaric acid	Organic acids	638-18-6	371980	254870	266270	80383	187620	142850	1.47949	0.0310566	0.555037	0.46002	-1.12023	down
Lmtn004049	C15H20O4	Abscisic acid	Organic acids	21293-29-8	3180600	7244800	2320900	2030500	1548500	1943000	1.29966	0.25294	0.618067	0.433224	-1.20682	down
pmf0096	C2H2O4	Oxalic acid	Organic acids	144-62-7	9471.6	14877	10104	80099	47518	25050	1.57743	0.130984	0.596284	4.43122	2.1477	up
mws0576	C4H8O3	3-Hydroxybutyric acid	Organic acids	300-85-6	97475	62000	84365	439570	355760	383700	1.75106	0.0022387	0.498692	4.83526	2.27359	up
mws0147	C5H10O3	β-Hydroxyisovaleric acid	Organic acids	625-08-1	984610	2854900	2797700	6252200	3558500	6834400	1.38424	0.0594687	0.588493	2.50785	1.32645	up
Zmpn000638	C4H9N3O2	3-Guanidinopropionic acid	Organic acids	353-09-3	46093	8228	67087	113310	81826	51390	1.05372	0.168317	0.596284	2.03056	1.02188	up
pme0295	C6H11NO3	4-Acetamidobutyric acid	Organic acids	3025-96-5	113290	92725	205630	949680	583610	245770	1.49269	0.150609	0.596284	4.32183	2.11164	up
Lmbn001467	C7H13NO3	5-Acetamidopentanoic Acid	Organic acids	1072-10-2	69480	116920	85473	213960	273970	862100	1.4979	0.223903	0.596284	4.96566	2.31199	up
pmb3101	C7H12O5	2-Isopropylmalic Acid	Organic acids	49601-06-1	9	9	9	9	8289.1	4177.2	1.25441	0.224705	0.596284	462.048	8.8519	up
pme0278	C7H14N2O4	2,6-Diaminooimelic acid	Organic acids	583-93-7	808630	939980	1102600	3050500	2273000	5539900	1.63533	0.112347	0.596284	3.8101	1.92983	up
mws0875	C5H10N2O3S	L-Cysteinyl-L-glycine	Amino acids and derivatives	19246-18-5	19890	25787	17522	9	9	9	1.77956	0.0133462	0.498692	0.000427222	-11.1927	down
pme3193	C4H7NO3	N-Acetyl-L-glycine	Amino acids and derivatives	543-24-8	6571.9	9	11236	14239	15881	27215	1.00066	0.0681339	0.596284	3.21801	1.68617	up
pme0128	C6H12N2O3	L-Alanyl-L-Alanine	Amino acids and derivatives	1948-31-8	36808	72066	29840	95198	110670	101840	1.49738	0.0383783	0.555037	2.21829	1.14945	up
pme0253	C8H15NO3	N-Acetyl-L-leucine	Amino acids and derivatives	1188-21-2	1498600	482440	2163700	3451000	3518000	2796500	1.34713	0.0438724	0.555037	2.35612	1.23641	up
mws1401	C7H14N2O3	L-Theanine	Amino acids and derivatives	3081-61-6	358560	146580	429750	885370	694640	613100	1.44237	0.0233212	0.555037	2.34585	1.23011	up
pme2559	C6H9NO5	N-Acetyl-L-Aspartic Acid	Amino acids and derivatives	997-55-7	118620	67854	94793	396880	331670	798510	1.66192	0.103086	0.596284	5.42922	2.44074	up
NK10251888	C8H18N4O2	NG,NG-Dimethyl-L-arginine	Amino acids and derivatives	30315-93-6	533930	495310	475420	1366900	1044700	918520	1.6968	0.0429106	0.555037	2.2132	1.14614	up
pme2566	C8H14N2O5	5-L-Glutamyl-L-amino acid	Amino acids and derivatives	5875-41-2	27632	17894	30287	67407	51329	63229	1.65669	0.00526336	0.498692	2.40018	1.26314	up
pmb2855	C11H20N2O8	L-Glutamine-O-glycoside	Amino acids and derivatives	-	70349	87089	112610	176120	133570	243600	1.51966	0.0837171	0.596284	2.04886	1.03482	up

## Sheet: Table S4 
Table S4: DAMs of taste metabolites in group S1 vs S3
Index	Formula	Compounds	Class	CAS	S1-1	S1-2	S1-3	S3-1	S3-2	S3-3	VIP	p_value	FDR	Fold_Change	Log2FC	Type
pme2134	C4H10O4	D-Threitol	Saccharides and Alcohols	2418-52-2	9410.2	12119	13803	647300	595530	770400	1.21753	0.00610622	0.0413539	56.98	5.83238	up
mws0889	C4H8O5	D-Threonic Acid	Saccharides and Alcohols	3909-12-4	675810	1225900	871030	3085700	3689800	2668900	1.16603	0.00649961	0.0428363	3.40616	1.76815	up
Zmgn000173	C5H10O5	D-Ribose	Saccharides and Alcohols	50-69-1	9	9	9	80336	73101	61171	1.22174	0.00604707	0.0412377	7948.44	12.9565	up
mws0344	C5H10O6	D-Xylonic acid	Saccharides and Alcohols	526-91-0	1530100	1224700	972240	9541500	8147500	10632000	1.20783	0.0056308	0.0395924	7.59879	2.92577	up
MWSmce165	C6H14O5	L-Fucitol	Saccharides and Alcohols	13074-06-1	333290	274800	242630	1514600	1213800	1350700	1.20978	0.00366597	0.0329439	4.79488	2.26149	up
mws4175	C6H8O6	D-Glucurono-6,3-lactone	Saccharides and Alcohols	32449-92-6	65969	34862	33584	377290	490760	235420	1.17965	0.0459831	0.107701	8.20943	3.03728	up
pme2237	C6H14O6	Dulcitol	Saccharides and Alcohols	608-66-2	38512	43871	60630	577490	207780	123400	1.06428	0.208461	0.275296	6.35376	2.66761	up
mws1155	C6H14O6	D-Mannitol	Saccharides and Alcohols	69-65-8	11268	13318	6757.8	161020	50220	30906	1.06189	0.224949	0.289895	7.72548	2.94963	up
Zmgn000447	C3H7O7P	3-Phospho-D-glyceric acid	Saccharides and Alcohols	820-11-1	168570	125780	161080	1183400	1675100	2496600	1.19772	0.0506928	0.112625	11.7583	3.55561	up
mws1189	C6H10O7	D-Galacturonic acid	Saccharides and Alcohols	685-73-4	158710	163910	127900	314370	414960	298350	1.17116	0.0258032	0.0812733	2.2811	1.18973	up
pme0534	C6H12O7	Gluconic acid	Saccharides and Alcohols	526-95-4	402870	334930	327620	1184100	876540	1274100	1.18701	0.0209983	0.0756366	3.12998	1.64615	up
Zmyn000108	C6H10O8	D-Saccharic acid	Saccharides and Alcohols	87-73-0	166430	96185	114280	1019600	732810	793240	1.19993	0.0108397	0.0578511	6.75427	2.7558	up
Zmpn000199	C6H10O8	D-Galactaric acid	Saccharides and Alcohols	526-99-8	173030	101480	116240	938600	704830	706550	1.19862	0.0095584	0.0533315	6.01402	2.58833	up
Hmcn000192	C7H14O7	Sedoheptulose	Saccharides and Alcohols	3019-74-7	69878	57556	54978	405950	247370	275040	1.19642	0.0355701	0.0951767	5.08936	2.34748	up
mws4174	C8H15NO6	N-Acetyl-D-mannosamine	Saccharides and Alcohols	7772-94-3	89842	71045	82911	972460	465460	220860	1.10051	0.166708	0.233533	6.80391	2.76636	up
pmb3079	C8H16NO9P	N-Acetyl-D-glucosamine-1-phosphate	Saccharides and Alcohols	6866-69-9	23663	19637	30072	318520	247020	282330	1.21274	0.00550532	0.0395924	11.5558	3.53054	up
Lmqn000351	C12H22O10	Rutinose	Saccharides and Alcohols	90-74-4	131300	185090	116890	661840	647760	913630	1.1909	0.0160809	0.0674847	5.13116	2.35929	up
pme3311	C6H14O12P2	D-Fructose-1,6-biphosphate	Saccharides and Alcohols	488-69-7	162860	100110	87943	828840	350770	334410	1.0974	0.136609	0.202643	4.31452	2.1092	up
MWSmce690	C6H8O6	Erythorbic Acid; Isoascorbic Acid	Organic acids	89-65-6	594680	313580	281300	2283600	2509800	2312900	1.18685	0.000168	0.0126905	5.97389	2.57867	up
pmf0096	C2H2O4	Oxalic acid	Organic acids	144-62-7	10436	7250.9	7458.1	80099	47518	25050	1.13417	0.116441	0.182368	6.07147	2.60204	up
mws0576	C4H8O3	3-Hydroxybutyric acid	Organic acids	300-85-6	9	9	9	439570	355760	383700	1.2215	0.00390714	0.0329803	43667.8	15.4143	up
mws0206	C4H8O3	2-Hydroxybutyric Acid*	Organic acids	3347-90-8	28938	14780	24821	59480	38513	49236	1.0446	0.0285688	0.0855233	2.14811	1.10306	up
pme1975	C3H4O4	Malonic acid	Organic acids	141-82-2	9	9	9	404060	408010	302350	1.22183	0.00855513	0.0505794	41274.8	15.333	up
mws0376	C4H4O4	Fumaric acid	Organic acids	110-17-8	9	9	9	1642900	1667800	1363800	1.22181	0.00388858	0.0329803	173130	17.4015	up
mws0640	C5H10O3	2-Hydroxy-2-methylbutyric acid	Organic acids	3739-30-8	9	9	9	8287.5	6224.3	9578.8	1.22	0.0145098	0.063234	892.244	9.8013	up
mws0147	C5H10O3	β-Hydroxyisovaleric acid	Organic acids	625-08-1	316490	177590	263550	6252200	3558500	6834400	1.2021	0.0342567	0.093705	21.97	4.45746	up
pme1216	C6H5NO2	2-Picolinic acid	Organic acids	98-98-6	15471	26155	8749.9	126320	308200	256150	1.16579	0.0574355	0.122081	13.7103	3.77719	up
Zmpn000638	C4H9N3O2	3-Guanidinopropionic acid	Organic acids	353-09-3	9	8360.9	9	113310	81826	51390	1.01059	0.044222	0.104641	29.4222	4.87884	up
pme3034	C5H8O4	Ethylmalonic acid	Organic acids	601-75-2	30885	46401	25201	214830	170240	194870	1.19239	0.00180172	0.0255231	5.65867	2.50046	up
pme0243	C5H8O4	Glutaric acid	Organic acids	110-94-1	1142000	1267600	696530	6917600	6173300	6747000	1.19823	6.36858e-05	0.0101206	6.38669	2.67507	up
Lmgn000160	C4H8N2O3	3-Ureidopropionic Acid	Organic acids	462-88-4	23293	27772	21474	95465	85774	131590	1.1925	0.0271877	0.0829141	4.31256	2.10855	up
pme3207	C6H6O4	Muconic acid	Organic acids	1119-72-8	223150	145530	321760	614880	1058200	470950	1.06162	0.101551	0.168167	3.10531	1.63474	up
pmb2826	C5H8O5	L-Citramalic acid	Organic acids	6236-09-5	9	9	9	727460	1005500	665210	1.22182	0.0166976	0.0679333	88821.1	16.4386	up
pmf0420	C9H10O2	Benzyl acetate	Organic acids	140-11-4	107350	120320	121870	746960	811710	706440	1.21987	0.00189834	0.026256	6.48026	2.69605	up
Lmbn001467	C7H13NO3	5-Acetamidopentanoic Acid	Organic acids	1072-10-2	68965	74151	86283	213960	273970	862100	1.06129	0.212515	0.278997	5.88507	2.55706	up
pme3186	C3H7O6P	DL-Glyceraldehyde-3-phosphate	Organic acids	591-59-3	165540	132370	197860	783860	617570	1001000	1.1866	0.02637	0.0819471	4.84586	2.27675	up
pme0278	C7H14N2O4	2,6-Diaminooimelic acid	Organic acids	583-93-7	139310	243660	143140	3050500	2273000	5539900	1.19026	0.0727579	0.141322	20.6485	4.36797	up
pme1987	C3H7NO2	L-Alanine	Amino acids and derivatives	56-41-7	3539.8	5931.2	5808.1	27993	17299	19296	1.16442	0.0319532	0.0899085	4.22721	2.07971	up
ML10198895	C3H7NO2	N-Methylglycine	Amino acids and derivatives	107-97-1	10506	12301	10932	48668	53834	61528	1.21334	0.00642962	0.0426614	4.86173	2.28147	up
MWSmce585	C4H9NO2	Methyl 3-aminopropanoate	Amino acids and derivatives	4138-35-6	304670	354620	322200	1756200	1881200	1927200	1.21877	0.000508044	0.0151182	5.66954	2.50323	up
pme0010	C3H7NO3	L-Serine	Amino acids and derivatives	56-45-1	3584.7	3678.4	1794.7	11017	28825	79392	1.07437	0.214699	0.280503	13.1637	3.71849	up
pme0006	C5H9NO2	L-Proline	Amino acids and derivatives	147-85-3	246330	285630	183080	827780	624490	997140	1.16363	0.0260397	0.0815111	3.42556	1.77634	up
pme3193	C4H7NO3	N-Acetyl-L-glycine	Amino acids and derivatives	543-24-8	9	9	9	14239	15881	27215	1.21901	0.0427022	0.101818	2123.52	11.0522	up
mws0256	C5H11NO2	L-Valine	Amino acids and derivatives	72-18-4	1573100	1894500	1938100	6932700	7195100	7239700	1.21473	5.15254e-06	0.00447175	3.95277	1.98286	up
ML10181668	C6H11NO2	Cycloleucine	Amino acids and derivatives	52-52-8	255990	234600	187890	1476300	1311600	1462700	1.21462	0.000601002	0.0159509	6.26489	2.64729	up
pme2679	C6H13NO2	L-Allo-isoleucine	Amino acids and derivatives	1509-34-8	31078	57211	41356	801170	904860	960870	1.21148	0.00247367	0.0276039	20.5708	4.36253	up
mws0227	C6H13NO2	L-Leucine*	Amino acids and derivatives	61-90-5	1428100	2452400	1820900	7203100	6482100	7129200	1.18423	0.000264937	0.0142628	3.65075	1.86819	up
mws1587	C6H13NO2	L-Norleucine*	Amino acids and derivatives	327-57-1	1537600	2442100	1887100	7411700	6919800	7545100	1.19426	0.000151273	0.0123792	3.72888	1.89874	up
mws0258	C6H13NO2	L-Isoleucine*	Amino acids and derivatives	73-32-5	1524000	2401000	1680900	7337300	6851400	7195200	1.19473	0.000385796	0.0142628	3.81453	1.93151	up
pme0193	C5H10N2O3	L-Glutamine	Amino acids and derivatives	56-85-9	4476600	4433900	3368100	27810000	23360000	27187000	1.21304	0.0024369	0.0275062	6.38159	2.67392	up
pme0026	C6H14N2O2	L-Lysine	Amino acids and derivatives	56-87-1	5237900	5450300	4201100	32943000	27478000	31720000	1.21408	0.00278557	0.0291003	6.1884	2.62957	up
Zmzn000113	C5H9NO4	L-threo-3-Methylaspartate	Amino acids and derivatives	6061-13-8	1288800	1055800	1062800	5371500	6320900	7915100	1.20726	0.0175214	0.0688947	5.75439	2.52466	up
pme1210	C5H11NO2S	L-Methionine	Amino acids and derivatives	63-68-3	682450	494290	540030	11193000	12181000	11021000	1.22	0.000861497	0.0172651	20.0347	4.32443	up
mws0254	C6H9N3O2	L-Histidine	Amino acids and derivatives	71-00-1	596200	892360	661870	3676600	2668000	4526700	1.18202	0.0296357	0.0863569	5.05541	2.33783	up
pme0128	C6H12N2O3	L-Alanyl-L-Alanine	Amino acids and derivatives	1948-31-8	3363.2	1272.2	2075.2	95198	110670	101840	1.21051	0.00169184	0.0249116	45.854	5.51898	up
pme1419	C6H13NO2S	L-Methionine methyl ester	Amino acids and derivatives	10332-17-9	71973	50019	63265	136940	120520	137770	1.17029	0.00127157	0.0219066	2.13341	1.09316	up
pme0253	C8H15NO3	N-Acetyl-L-leucine	Amino acids and derivatives	1188-21-2	50962	597980	105440	3451000	3518000	2796500	1.10077	0.000691229	0.0169697	12.945	3.69433	up
mws1401	C7H14N2O3	L-Theanine	Amino acids and derivatives	3081-61-6	114240	28185	27030	885370	694640	613100	1.15792	0.00791802	0.0485969	12.9421	3.694	up
Zmyn000155	C7H14N2O3	N-α-Acetyl-L-ornithine	Amino acids and derivatives	6205-08-9	140150	336080	126470	1019300	988140	637700	1.11898	0.0151005	0.0650382	4.38882	2.13383	up
pme2559	C6H9NO5	N-Acetyl-L-Aspartic Acid	Amino acids and derivatives	997-55-7	114070	106470	86977	396880	331670	798510	1.14111	0.107923	0.174886	4.96577	2.31202	up
pme2602	C3H8NO6P	O-Phospho-L-serine	Amino acids and derivatives	407-41-0	9	9	9	61284	43375	64344	1.2206	0.0132136	0.0617892	6259.37	12.6118	up
Zmjp000182	C7H16N4O2	N-Monomethyl-L-arginine	Amino acids and derivatives	17035-90-4	373570	524760	385140	3401500	2999500	2025500	1.19928	0.0267916	0.0826222	6.5654	2.71488	up
Zmdp000292	C7H16N4O2	Arginine methyl ester	Amino acids and derivatives	-	360940	495590	337040	3615300	3425300	1929200	1.19282	0.038794	0.0984386	7.5151	2.90979	up
Zmzp000145	C9H20N2O2	Trimethyllysine	Amino acids and derivatives	23284-33-5	5647700	7384300	5601200	14756000	13106000	11952000	1.17496	0.00304316	0.0298838	2.13672	1.0954	up
pme0075	C7H11NO5	N-Acetyl-L-glutamic acid	Amino acids and derivatives	1188-37-0	78765	183470	88341	1243500	1592300	813300	1.17944	0.0370157	0.097318	10.4089	3.37974	up
NK10251888	C8H18N4O2	NG,NG-Dimethyl-L-arginine	Amino acids and derivatives	30315-93-6	131230	80482	104040	1366900	1044700	918520	1.20914	0.0162788	0.0678707	10.5466	3.39871	up
mws0282	C11H12N2O2	L-Tryptophan	Amino acids and derivatives	73-22-3	5027100	4215100	3264600	15040000	7155000	14286000	1.07713	0.0807864	0.149392	2.91689	1.54443	up
pme2566	C8H14N2O5	5-L-Glutamyl-L-amino acid	Amino acids and derivatives	5875-41-2	26299	9482.7	23347	67407	51329	63229	1.07175	0.00450626	0.0352568	3.07744	1.62173	up
pme1228	C11H12N2O3	5-Hydroxy-L-tryptophan	Amino acids and derivatives	56-69-9	51264	41365	56870	171820	97241	94452	1.0923	0.102073	0.168746	2.43154	1.28187	up
mws0520	C11H13NO4	N-Acetyl-L-tyrosine	Amino acids and derivatives	537-55-3	127920	275100	123100	688220	625970	576400	1.135	0.0028559	0.0295172	3.59346	1.84537	up
Lmhp001461	C11H20N2O3	L-Prolyl-L-Leucine	Amino acids and derivatives	52899-07-7	72119	70051	79475	197120	338420	294830	1.18403	0.0393111	0.0992378	3.7464	1.9055	up
pmb0962	C10H22N2O4	L-Lysine-Butanoic Acid	Amino acids and derivatives	80407-71-2	28139	36623	32788	364840	378150	455530	1.21596	0.00559579	0.0395924	12.2862	3.61897	up
Zmdp002216	C11H20N2O5	L-γ-Glutamyl-L-leucine	Amino acids and derivatives	2566-39-4	466440	788150	629000	2551900	1177000	1526000	1.06574	0.106069	0.172736	2.78983	1.48018	up
MWS4309	C13H15N3O3	Glycyl-tryptophan	Amino acids and derivatives	2390-74-1	25826	21861	31592	50550	45740	96718	1.03207	0.141088	0.207706	2.43454	1.28365	up
pme1712	C11H20N2O6	L-Saccharopine	Amino acids and derivatives	997-68-2	27761	27452	19424	81412	40401	114600	1.03402	0.126326	0.193521	3.1675	1.66335	up
Zmdp001663	C10H18N2O5S	γ-glutamylmethionine	Amino acids and derivatives	17663-87-5	51528	42514	36418	876490	260300	423400	1.16556	0.122587	0.189808	11.9591	3.58004	up
pme1086	C10H17N3O6S	Glutathione reduced form	Amino acids and derivatives	70-18-8	1652500	922500	1027400	2345300	2566900	2837500	1.10818	0.0107523	0.0578173	2.15126	1.10518	up
pmb2855	C11H20N2O8	L-Glutamine-O-glycoside	Amino acids and derivatives	-	25363	33497	40114	176120	133570	243600	1.17749	0.0398649	0.0998657	5.59026	2.48291	up
pmb2857	C11H19NO9	L-Glutamic acid-O-glycoside	Amino acids and derivatives	-	11195	15959	7976.2	53745	62493	65300	1.18503	0.000647254	0.0163142	5.16758	2.36949	up
pme1286	C14H20N6O5S	S-(5'-Adenosy)-L-homocysteine	Amino acids and derivatives	979-92-0	52221	57221	37540	288860	339110	340430	1.20907	0.00164249	0.0249116	6.58856	2.71996	up
pmb0464	C16H27NO14	L-Aspartic acid-O-diglucoside	Amino acids and derivatives	-	798510	1098300	677290	3435900	3058300	5954900	1.15716	0.0659607	0.133115	4.83629	2.2739	up
ML10171848	C5H8O5	D-Arabinono-1,4-lactone	Saccharides and Alcohols	2782-09-4	3844200	6732700	6183800	151490	216160	154350	1.2127	0.0256853	0.0812733	0.0311443	-5.00489	down
MWSmce148	C7H14O6	L-Quebrachitol	Saccharides and Alcohols	642-38-6	54868	58270	99416	9	9	9	1.22083	0.038495	0.0982134	0.000127027	-12.9426	down
mws2104	C7H14O6	D-Pinitol	Saccharides and Alcohols	10284-63-6	27538	10718	26283	9	9	9	1.21731	0.0578479	0.122399	0.000418352	-11.223	down
pmb3081	C6H11PO11	Glucarate O-Phosphoric acid	Saccharides and Alcohols	-	7999600	7096600	9273800	906830	945450	1719600	1.19585	0.0032702	0.0308782	0.146569	-2.77035	down
mws1333	C12H22O11	Melibiose	Saccharides and Alcohols	585-99-9	2473200	3253500	5558900	1425700	2061600	1461300	1.00938	0.144439	0.210756	0.438488	-1.18939	down
MA10039492	C6H6O6	Dehydroascorbic acid	Organic acids	490-83-5	509840	418520	289340	56748	73618	178000	1.08912	0.0228387	0.0772929	0.253236	-1.98144	down
Lmqp000873	C4H4O3	Succinic anhydride	Organic acids	108-30-5	1313200	2001200	1352000	543210	453770	244790	1.1266	0.023953	0.0778869	0.266109	-1.90991	down
mws0177	C5H4O3	2-Furoic acid	Organic acids	88-14-2	38963	43677	58486	9	9	9	1.22139	0.0152806	0.0653692	0.000191318	-12.3517	down
pme0120	C5H11NO2	5-Aminovaleric acid	Organic acids	660-88-8	361220	593320	637520	138290	81168	65261	1.16104	0.0300258	0.0868101	0.178837	-2.48328	down
mws0470	C4H6O4	Methylmalonic acid	Organic acids	516-05-2	2895300	5014900	3076500	1991900	1616600	1114200	1.05446	0.0769404	0.145689	0.429856	-1.21807	down
mws0192	C4H6O4	Succinic acid	Organic acids	110-15-6	2861800	4684800	3574000	2076100	1463300	1063700	1.07562	0.0348568	0.0942356	0.413926	-1.27256	down
MWS0811	C6H11NO2	L-Pipecolic Acid	Organic acids	3105-95-1	4529500	7980100	4634800	1712200	1125600	1219200	1.16648	0.0579586	0.122399	0.236637	-2.07925	down
Lmbn001288	C5H8O4	2-Hydroxy-2-methyl-3-oxobutanoic acid	Organic acids	71698-08-3	2008900	1843400	1758500	582480	691420	781820	1.20212	0.000307106	0.0142628	0.366386	-1.44856	down
Lmmn002164	C5H8O4	Monomethyl succinate	Organic acids	3878-55-5	1985600	1814100	1766800	668970	751340	826660	1.20789	0.000339218	0.0142628	0.403659	-1.30879	down
Lmmn000806	C5H8O4	Dimethylmalonic acid	Organic acids	595-46-0	1924300	1750400	1749200	679010	741180	809230	1.21146	0.000279848	0.0142628	0.411036	-1.28266	down
mws0473	C5H8O4	2-Methylsuccinic acid	Organic acids	498-21-5	19608000	17624000	17169000	6370300	7196600	8099900	1.20449	0.000567	0.0159084	0.398279	-1.32815	down
mws0275	C4H6O5	L-Malic acid	Organic acids	97-67-6	12833000	11703000	12029000	9	9	9	1.22161	0.000758148	0.0170839	7.38411e-07	-20.3691	down
mws0336	C6H6N2O2	Urocanic acid	Organic acids	104-98-3	195860	178700	117980	37085	49399	101230	1.02998	0.0312365	0.0887284	0.381114	-1.3917	down
Rfmb320	C7H13NO2	1-Methylpiperidine-2-carboxylic acid	Organic acids	7730-87-2	217180	204860	256380	87630	96141	151300	1.10193	0.0121421	0.0596176	0.493899	-1.01771	down
mws0340	C6H8O4	2,3-Dimethylsuccinic acid	Organic acids	13545-04-5	63773	60711	59273	8564.4	3336.1	5229	1.19411	1.24677e-05	0.00447175	0.0932182	-3.42324	down
pme2380	C5H6O5	α-Ketoglutaric acid	Organic acids	328-50-7	7572900	12752000	9181900	57627	63539	56858	1.21961	0.0236395	0.0778869	0.00603332	-7.37283	down
MWS3036	C5H8O5	3-Hydroxyglutaric acid	Organic acids	638-18-6	4091200	6934000	5594100	80383	187620	142850	1.20699	0.0221952	0.0770165	0.0247214	-5.33809	down
pme3154	C6H12O4	Mevalonic acid	Organic acids	150-97-0	1580800	2360200	2184400	51291	45013	33791	1.21636	0.0136307	0.0621765	0.0212386	-5.55717	down
mws0262	C4H6O6	L-Tartaric acid	Organic acids	87-69-4	210600	351810	308840	9	9	9	1.22144	0.0200873	0.0736035	3.099e-05	-14.9778	down
pme2761	C5H6O6	4-Hydroxy-2-oxoglutaric acid	Organic acids	1187-99-1	94247	67745	87676	9	9	9	1.2212	0.00904435	0.0518919	0.000108144	-13.1748	down
mws0154	C7H10O5	Shikimic acid	Organic acids	138-59-0	6252700	5416800	3340100	864500	1124000	3033900	1.00719	0.0420126	0.101818	0.334613	-1.57944	down
Zmyn000453	C6H8O7	Isocitric Acid	Organic acids	320-77-4	38455000	33035000	37686000	6017200	3895400	5974400	1.20946	0.000861419	0.0172651	0.145517	-2.78074	down
mws0277	C7H12O6	Quinic Acid	Organic acids	77-95-2	1919500	1832700	1998300	302080	188740	296560	1.20996	1.82149e-05	0.00447175	0.136924	-2.86856	down
Lmtn004049	C15H20O4	Abscisic acid	Organic acids	21293-29-8	4975000	2748900	5440800	2030500	1548500	1943000	1.07029	0.0875588	0.155204	0.419455	-1.25341	down
pmf0470	C5H9NO3	cis-4-Hydroxy-D-proline	Amino acids and derivatives	2584-71-6	221730	239610	99645	12925	15772	19277	1.18465	0.0599878	0.124279	0.0855174	-3.54764	down
mws0712	C5H9NO3	N-Propionylglycine	Amino acids and derivatives	21709-90-0	375250	408490	477580	19290	14238	37262	1.203	0.00402935	0.0332506	0.0561237	-4.15524	down
Lmqp000427	C6H11NO3	N-Methyl-Trans-4-Hydroxy-L-Proline	Amino acids and derivatives	4252-82-8	380010	345600	369690	119240	106350	69543	1.18086	0.000263028	0.0142628	0.269454	-1.89189	down
mws1050	C5H9NO4	O-Acetylserine	Amino acids and derivatives	5147-00-2	2075300	3808400	2292100	460800	621400	1069000	1.11858	0.0544962	0.117616	0.263118	-1.92622	down
pme2914	C6H10O5	3-Hydroxy-3-methylpentane-1,5-dioic acid	Amino acids and derivatives	503-49-1	12688000	19083000	15496000	3485000	5129000	3312400	1.17938	0.0167418	0.0679333	0.25232	-1.98667	down
Lmbp000123	C6H13NO2S	L-Homomethionine	Amino acids and derivatives	25148-30-5	6811500	1875600	4390000	1161500	678440	844190	1.06622	0.134259	0.199761	0.205254	-2.28452	down
MWS0933	C7H11N3O2	1-Methylhistidine*	Amino acids and derivatives	332-80-9	149170	83136	105620	31695	39785	35264	1.15859	0.055907	0.119946	0.31588	-1.66255	down
mws0875	C5H10N2O3S	L-Cysteinyl-L-glycine	Amino acids and derivatives	19246-18-5	183220	116070	128890	9	9	9	1.22085	0.020171	0.0736354	6.30576e-05	-13.953	down
pme0137	C7H12N2O4	N-Acetyl-L-Glutamine	Amino acids and derivatives	2490-97-3	923900	728520	672300	356950	368330	418210	1.16827	0.0295574	0.0863569	0.491883	-1.02361	down
MWS1771	C10H13NO3	L-Tyrosine methyl ester	Amino acids and derivatives	1080-06-4	1417900	392040	639240	141140	100790	133350	1.11358	0.154591	0.222296	0.153227	-2.70626	down
mws5042	C11H14N2O3	L-Glycyl-L-phenylalanine	Amino acids and derivatives	721-66-4	424890	332190	483220	202230	148630	184460	1.15843	0.0230048	0.0772929	0.431605	-1.21222	down
Lmhp002031	C12H24N2O3	L-Leucyl-L-Leucine	Amino acids and derivatives	3303-31-9	101190	157500	165140	37082	14276	24860	1.15475	0.0205815	0.0748557	0.179832	-2.47528	down
Lmhp002001	C14H20N2O3	L-Valyl-L-Phenylalanine	Amino acids and derivatives	3918-92-1	76784	75985	135350	55544	31456	40712	1.03982	0.0996655	0.165884	0.443261	-1.17377	down
Zmdp001928	C11H18N2O5S	γ-L-Glutamyl-S-(trans-1-propenyl)-L-cysteine	Amino acids and derivatives	-	380660	430770	494500	9	9	9	1.22167	0.00567787	0.0395924	2.06749e-05	-15.5618	down

## Sheet: Table S5 
Table S5 :Common DAMs of taste metabolites in 3 comparison group
Index	Formula	Compounds	Class I	CAS	S1 vs. S2	S1 vs. S3	S2 vs. S3	S1-1	S1-2	S1-3	S2-1	S2-2	S2-3	S3-1	S3-2	S3-3	cpd_ID	kegg_map
mws0875	C5H10N2O3S	L-Cysteinyl-L-glycine	Amino acids and derivatives	19246-18-5	down	down	down	183220	116070	128890	19890	25787	17522	9	9	9	C01419	ko00480,ko01100
pme0128	C6H12N2O3	L-Alanyl-L-Alanine	Amino acids and derivatives	1948-31-8	up	up	up	3363.2	1272.2	2075.2	36808	72066	29840	95198	110670	101840	--	--
mws1401	C7H14N2O3	L-Theanine	Amino acids and derivatives	3081-61-6	up	up	up	114240	28185	27030	358560	146580	429750	885370	694640	613100	C01047	--
NK10251888	C8H18N4O2	NG,NG-Dimethyl-L-arginine	Amino acids and derivatives	30315-93-6	up	up	up	131230	80482	104040	533930	495310	475420	1366900	1044700	918520	C03626	--
pmb2855	C11H20N2O8	L-Glutamine-O-glycoside	Amino acids and derivatives	-	up	up	up	25363	33497	40114	70349	87089	112610	176120	133570	243600	--	--
MWSmce148	C7H14O6	L-Quebrachitol	Saccharides and Alcohols	642-38-6	down	down	down	54868	58270	99416	8275.6	32435	13798	9	9	9	--	--
Zmgn000173	C5H10O5	D-Ribose	Saccharides and Alcohols	50-69-1	up	up	up	9	9	9	15241	40742	29676	80336	73101	61171	C00121	ko00030,ko01100,ko02010
mws1155	C6H14O6	D-Mannitol	Saccharides and Alcohols	69-65-8	up	up	up	11268	13318	6757.8	18432	26811	30042	161020	50220	30906	C00392	ko00051,ko01100,ko02010
pme2380	C5H6O5	α-Ketoglutaric acid	Organic acids	328-50-7	down	down	down	7572900	12752000	9181900	291770	150370	164260	57627	63539	56858	C00026	ko00020,ko00040,ko00053,ko00220,ko00250,ko00300,ko00310,ko00340,ko00430,ko00470,ko00630,ko00650,ko00660,ko01100,ko01110,ko01200,ko01210,ko01230,ko01240
MWS3036	C5H8O5	3-Hydroxyglutaric acid	Organic acids	638-18-6	down	down	down	4091200	6934000	5594100	371980	254870	266270	80383	187620	142850	--	--
mws0576	C4H8O3	3-Hydroxybutyric acid	Organic acids	300-85-6	up	up	up	9	9	9	97475	62000	84365	439570	355760	383700	C01089	ko00650,ko01100
mws0147	C5H10O3	β-Hydroxyisovaleric acid	Organic acids	625-08-1	up	up	up	316490	177590	263550	984610	2854900	2797700	6252200	3558500	6834400	C20827	ko00280,ko01100
pme0278	C7H14N2O4	2,6-Diaminooimelic acid	Organic acids	583-93-7	up	up	up	139310	243660	143140	808630	939980	1102600	3050500	2273000	5539900	C00666	ko00300,ko00470,ko01100,ko01110,ko01230

## Sheet: Table S6 
Table S6:Information on KEGG metabolic pathways related to taste metabolism in XJF litchi during different developmental stages.
Group	Kegg_pathway	ko_id	Metabolome frequency	DA score	Up num	Down num
	Metabolic pathways related to carbohydrates
	Carbon metabolism	ko01200	0.0730159	0.173913	9	5
	Galactose metabolism	ko00052	0.0507937	0	1	1
	Biosynthesis of nucleotide sugars	ko01250	0.047619	0.0666667	1	0
	Amino sugar and nucleotide sugar metabolism	ko00520	0.047619	0.0666667	1	0
	Pentose and glucuronate interconversions	ko00040	0.0380952	-0.0833333	1	2
	Glucosinolate biosynthesis	ko00966	0.0285714	0.666667	6	0
	Pentose phosphate pathway	ko00030	0.0222222	0.571429	4	0
	Fructose and mannose metabolism	ko00051	0.0222222	0.142857	1	0
	Glycolysis / Gluconeogenesis	ko00010	0.015873	0.2	1	0
	Metabolic pathways related to organic acids
	2-Oxocarboxylic acid metabolism	ko01210	0.0698413	0.363636	11	3
	Ascorbate and aldarate metabolism	ko00053	0.0412698	0	3	3
	Glyoxylate and dicarboxylate metabolism	ko00630	0.0412698	-0.0769231	5	6
	Butanoate metabolism	ko00650	0.0253968	0.125	3	2
	Citrate cycle (TCA cycle)	ko00020	0.0222222	-0.428571	1	4
	C5-Branched dibasic acid metabolism	ko00660	0.0190476	0.5	4	1
	Pyruvate metabolism	ko00620	0.0190476	-0.333333	1	3
	Propanoate metabolism	ko00640	0.0126984	-0.25	1	2
S1 vs. S2	Metabolic pathways related to amino acids
	Biosynthesis of amino acids	ko01230	0.12381	0.358974	19	5
	D-Amino acid metabolism	ko00470	0.0539683	0.294118	9	4
	Cysteine and methionine metabolism	ko00270	0.0444444	0.428571	7	1
	Alanine, aspartate and glutamate metabolism	ko00250	0.0412698	0.153846	4	2
	Glutathione metabolism	ko00480	0.0412698	-0.153846	2	4
	Tyrosine metabolism	ko00350	0.0412698	-0.307692	2	6
	Arginine and proline metabolism	ko00330	0.0380952	0.0833333	3	2
	Lysine degradation	ko00310	0.0380952	-0.0833333	3	4
	Arginine biosynthesis	ko00220	0.131746	0.4	5	1
	Tryptophan metabolism	ko00380	0.031746	0.3	4	1
	Glycine, serine and threonine metabolism	ko00260	0.0285714	0.666667	6	0
	Phenylalanine metabolism	ko00360	0.0285714	0	3	3
	Phenylalanine, tyrosine and tryptophan biosynthesis	ko00400	0.0253968	0	2	2
	beta-Alanine metabolism	ko00410	0.0222222	0.428571	3	0
	Histidine metabolism	ko00340	0.0222222	0	2	2
	Valine, leucine and isoleucine biosynthesis	ko00290	0.0190476	0.333333	3	1
	Lysine biosynthesis	ko00300	0.0190476	0.333333	3	1
	Valine, leucine and isoleucine degradation	ko00280	0.015873	0.6	4	1
	Metabolic pathways related to carbohydrates
	Carbon metabolism	ko01200	0.0728477	-0.0454545	0	1
	Galactose metabolism	ko00052	0.0529801	0.0625	1	0
	Amino sugar and nucleotide sugar metabolism	ko00520	0.0496689	0.133333	2	0
	Biosynthesis of nucleotide sugars	ko01250	0.0496689	0.133333	2	0
	Pentose and glucuronate interconversions	ko00040	0.0397351	-0.166667	0	2
	Pentose phosphate pathway	ko00030	0.0231788	0.285714	2	0
	Fructose and mannose metabolism	ko00051	0.0231788	0.142857	1	0
	Metabolic pathways related to organic acids
	2-Oxocarboxylic acid metabolism	ko01210	0.0728477	0	1	1
	Ascorbate and aldarate metabolism	ko00053	0.0430464	-0.0769231	0	1
	Glyoxylate and dicarboxylate metabolism	ko00630	0.0331126	0	1	1
	Butanoate metabolism	ko00650	0.0264901	0	1	1
	Citrate cycle (TCA cycle)	ko00020	0.0198675	-0.166667	0	1
	C5-Branched dibasic acid metabolism	ko00660	0.0198675	-0.166667	0	1
S2 vs. S3	Pyruvate metabolism	ko00620	0.0165563	0.2	1	0
	Metabolic pathways related to amino acids
	Biosynthesis of amino acids	ko01230	0.129139	0.025641	2	1
	D-Amino acid metabolism	ko00470	0.0562914	0.0588235	2	1
	Glutathione metabolism	ko00480	0.0430464	0	1	1
	Alanine, aspartate and glutamate metabolism	ko00250	0.0430464	0	1	1
	Lysine degradation	ko00310	0.0397351	0.0833333	2	1
	Arginine and proline metabolism	ko00330	0.0397351	0.166667	2	0
	Tyrosine metabolism	ko00350	0.0397351	0.0833333	1	0
	Arginine biosynthesis	ko00220	0.0331126	-0.1	0	1
	Phenylalanine metabolism	ko00360	0.0298013	0.222222	2	0
	Tryptophan metabolism	ko00380	0.0298013	-0.111111	0	1
	Histidine metabolism	ko00340	0.0231788	-0.142857	0	1
	Lysine biosynthesis	ko00300	0.0198675	0	1	1
	Valine, leucine and isoleucine biosynthesis	ko00290	0.0198675	0.166667	1	0
	Valine, leucine and isoleucine degradation	ko00280	0.0165563	0.2	1	0
	Metabolic pathways related to carbohydrates
	Carbon metabolism	ko01200	0.0730159	0.130435	8	5
	Galactose metabolism	ko00052	0.0507937	0	1	1
	Biosynthesis of nucleotide sugars	ko01250	0.047619	0.2	3	0
	Amino sugar and nucleotide sugar metabolism	ko00520	0.047619	0.2	3	0
	Pentose and glucuronate interconversions	ko00040	0.0380952	0.0833333	2	1
	Glucosinolate biosynthesis	ko00966	0.0285714	0.444444	5	1
	Pentose phosphate pathway	ko00030	0.0222222	0.571429	4	0
	Fructose and mannose metabolism	ko00051	0.0222222	0.142857	1	0
	Glycolysis / Gluconeogenesis	ko00010	0.015873	0.2	1	0
	Glycosylphosphatidylinositol (GPI)-anchor biosynthesis	ko00563	0.0031746	-1	0	1
	Metabolic pathways related to organic acids
	2-Oxocarboxylic acid metabolism	ko01210	0.0698413	0.227273	9	4
	Glyoxylate and dicarboxylate metabolism	ko00630	0.0412698	-0.0769231	5	6
	Ascorbate and aldarate metabolism	ko00053	0.0412698	0.0769231	4	3
	Butanoate metabolism	ko00650	0.0253968	-0.125	2	3
	Citrate cycle (TCA cycle)	ko00020	0.0222222	-0.428571	1	4
S1 vs. S3	C5-Branched dibasic acid metabolism	ko00660	0.0190476	0	2	2
	Pyruvate metabolism	ko00620	0.0190476	-0.166667	1	2
	Propanoate metabolism	ko00640	0.0126984	-0.25	1	2
	Taurine and hypotaurine metabolism	ko00430	0.0126984	0	1	1
	Metabolic pathways related to amino acids
	Biosynthesis of amino acids	ko01230	0.12381	0.358974	19	5
	D-Amino acid metabolism	ko00470	0.0539683	0.235294	8	4
	Cysteine and methionine metabolism	ko00270	0.0444444	0.428571	7	1
	Alanine, aspartate and glutamate metabolism	ko00250	0.0412698	0.153846	4	2
	Tyrosine metabolism	ko00350	0.0412698	-0.230769	1	4
	Glutathione metabolism	ko00480	0.0412698	-0.153846	1	3
	Lysine degradation	ko00310	0.0380952	0.166667	6	4
	Arginine and proline metabolism	ko00330	0.0380952	-0.0833333	2	3
	Tryptophan metabolism	ko00380	0.031746	0	3	3
	Arginine biosynthesis	ko00220	0.031746	0.3	4	1
	Glycine, serine and threonine metabolism	ko00260	0.0285714	0.666667	6	0
	Phenylalanine metabolism	ko00360	0.0285714	0.111111	3	2
	Phenylalanine, tyrosine and tryptophan biosynthesis	ko00400	0.0253968	0	2	2
	Histidine metabolism	ko00340	0.0222222	-0.142857	1	2
	beta-Alanine metabolism	ko00410	0.0222222	0.428571	3	0
	Lysine biosynthesis	ko00300	0.0190476	0.5	4	1
	Valine, leucine and isoleucine biosynthesis	ko00290	0.0190476	0.333333	3	1
	Valine, leucine and isoleucine degradation	ko00280	0.015873	0.6	4	1
DA Score represents the difference between the numbers of up-regulated and down-regulated DEMs within a pathway, as a proportion of all metabolites in that pathway. A score of 1 signifies that all identified metabolites in the pathway exhibit an up-regulated expression trend, whereas a score of -1 denotes that all identified metabolites in the pathway exhibit a down-regulated expression trend. Me…
